# Supplementary material for: Determination of the Time-frequency Features for Impulse Components in EEG Signals
Source: Neuroinformatics. 2025 Jan 23;23(2):17. doi: 10.1007/s12021-024-09698-y (PMC11757888; doi:10.1007/s12021-024-09698-y)
Supplement: Supplementary file 1 — (zip 772 KB) [file 12021_2024_9698_MOESM1_ESM.zip]

Archive with 56 entries (53 files):
- Suplementary_FilimonovaFriedmann/
- Suplementary_FilimonovaFriedmann/CODE/
- Suplementary_FilimonovaFriedmann/CODE/K512-4D
- Suplementary_FilimonovaFriedmann/CODE/K128-4D
- Suplementary_FilimonovaFriedmann/CODE/K32-4D
- Suplementary_FilimonovaFriedmann/CODE/K1024-4D
- Suplementary_FilimonovaFriedmann/CODE/K64-4D
- Suplementary_FilimonovaFriedmann/CODE/K16-4D
- Suplementary_FilimonovaFriedmann/CODE/Code_Krawtchouk Wavelet for localization
- Suplementary_FilimonovaFriedmann/CODE/Code_Krawtchouk Wavelet
- Suplementary_FilimonovaFriedmann/CODE/K128-4F
- Suplementary_FilimonovaFriedmann/CODE/K32-4F
- Suplementary_FilimonovaFriedmann/CODE/K512-4F
- Suplementary_FilimonovaFriedmann/CODE/K4-4F
- Suplementary_FilimonovaFriedmann/CODE/K256-4D
- Suplementary_FilimonovaFriedmann/CODE/K1024-4F
- Suplementary_FilimonovaFriedmann/CODE/K64-4F
- Suplementary_FilimonovaFriedmann/CODE/K4-4D
- Suplementary_FilimonovaFriedmann/CODE/K8-4F
- Suplementary_FilimonovaFriedmann/CODE/K256-4F
- Suplementary_FilimonovaFriedmann/CODE/K16-4F
- Suplementary_FilimonovaFriedmann/CODE/K8-4D
- Suplementary_FilimonovaFriedmann/DATA/
- Suplementary_FilimonovaFriedmann/DATA/T4A2-s34.asc
- Suplementary_FilimonovaFriedmann/DATA/O1A1-s20.asc
- Suplementary_FilimonovaFriedmann/DATA/Fig-8_T4A2-s11.asc
- Suplementary_FilimonovaFriedmann/DATA/O1A1-s12.asc
- Suplementary_FilimonovaFriedmann/DATA/PzA1-s23.asc
- Suplementary_FilimonovaFriedmann/DATA/Fig-5_Fp1A1.asc
- Suplementary_FilimonovaFriedmann/DATA/Fp1A1-s21.asc
- Suplementary_FilimonovaFriedmann/DATA/F7A1-s31.asc
- Suplementary_FilimonovaFriedmann/DATA/Fig-7_Fp2A2-s10.asc
- Suplementary_FilimonovaFriedmann/DATA/Fp2A2-s15.asc
- Suplementary_FilimonovaFriedmann/DATA/Fig-1_Krawtchouk.asc
- Suplementary_FilimonovaFriedmann/DATA/SI-ecg
- Suplementary_FilimonovaFriedmann/DATA/synchronization.asc
- Suplementary_FilimonovaFriedmann/DATA/noise.asc
- Suplementary_FilimonovaFriedmann/DATA/Fp1A1-s5.asc
- Suplementary_FilimonovaFriedmann/DATA/Fp2A2-s27.asc
- Suplementary_FilimonovaFriedmann/DATA/Fp1A1-s26.asc
- Suplementary_FilimonovaFriedmann/DATA/F3A1-s14.asc
- Suplementary_FilimonovaFriedmann/DATA/Fp1A1-s1.asc
- Suplementary_FilimonovaFriedmann/DATA/Fp2A2-s3.asc
- Suplementary_FilimonovaFriedmann/DATA/T3A1-s25.asc
- Suplementary_FilimonovaFriedmann/DATA/Fig-9_F3A1-Shift.asc
- Suplementary_FilimonovaFriedmann/DATA/Fp1A1-s13.asc
- Suplementary_FilimonovaFriedmann/DATA/ecg.crv
- Suplementary_FilimonovaFriedmann/DATA/CzA2-s35.asc
- Suplementary_FilimonovaFriedmann/DATA/PzA1-s32.asc
- Suplementary_FilimonovaFriedmann/DATA/F7A1-s30.asc
- Suplementary_FilimonovaFriedmann/DATA/Fp1A1-s16.asc
- Suplementary_FilimonovaFriedmann/DATA/P3A1-s2.asc
- Suplementary_FilimonovaFriedmann/DATA/Fig-6_P3A1.asc
- Suplementary_FilimonovaFriedmann/DATA/Fp2A2-s8.asc
- Suplementary_FilimonovaFriedmann/DATA/Point_Extr-Max
- Suplementary_FilimonovaFriedmann/DATA/Fp1A1-s19.asc
