# Supplementary material for: Determination of the Time-frequency Features for Impulse Components in EEG Signals
Source: Neuroinformatics. 2025 Jan 23;23(2):17. doi: 10.1007/s12021-024-09698-y (PMC11757888; doi:10.1007/s12021-024-09698-y)
Supplement: Supplementary file 1 — (zip 772 KB) [file 12021_2024_9698_MOESM1_ESM.zip › Suplementary_FilimonovaFriedmann/DATA/T4A2-s34.asc]

;NeuroSoft EEG ASCII export file. Version 1.0
;Frequency: 500 
;Derivations number: 1
;Derivation names: T4A2
-5
0
-4
5
10
-1
-1
-2
10
13
4
10
4
4
9
7
13
10
8
3
3
14
11
12
11
8
17
12
12
12
9
11
5
9
11
11
15
8
11
13
13
19
8
11
17
12
13
6
9
13
9
19
15
8
-1
-6
10
12
11
10
3
4
-2
5
12
3
3
-4
-1
6
-3
-1
2
4
1
-2
2
-7
-12
-11
-7
1
-7
-6
1
2
7
-1
-2
-1
3
15
8
2
2
5
8
-2
8
16
7
11
9
8
10
4
4
1
6
0
-9
-2
-4
1
2
-3
0
-13
-9
-2
-12
-9
-7
-8
-10
-9
1
1
6
4
-6
-3
-5
-5
-9
-21
-17
-9
-1
-4
-8
-2
-10
-4
3
-3
2
-2
-5
-9
-12
-2
-9
-10
-3
1
7
-3
-2
5
5
11
8
11
11
5
6
0
2
5
3
7
2
4
3
-1
4
2
5
-1
3
8
-9
-4
5
5
16
11
11
6
1
13
8
14
22
16
23
28
35
40
38
43
45
52
50
45
47
38
45
50
48
52
46
51
51
45
50
47
54
64
72
90
91
94
98
93
101
111
114
103
97
107
100
99
107
110
112
108
115
111
104
109
98
100
104
95
98
92
89
86
86
94
86
89
92
86
89
84
85
84
81
86
82
86
85
75
79
78
77
77
79
85
78
79
83
81
82
77
81
76
65
64
59
64
64
59
62
53
57
58
53
63
59
56
53
49
57
52
51
49
49
58
48
46
51
46
43
40
49
49
42
40
32
40
44
38
40
42
51
45
39
50
41
37
41
40
42
36
39
38
36
43
36
37
38
35
38
28
25
24
20
22
16
19
20
15
19
18
20
16
14
19
11
13
14
10
8
-2
3
3
-1
8
3
-1
-8
-13
-4
-6
-7
-15
-21
-14
-20
-16
-11
-13
-9
-14
-14
-19
-23
-19
-24
-19
-16
-15
-10
-22
-22
-19
-21
-15
-19
-18
-19
-19
-15
-25
-16
-7
-12
-11
-21
-13
-13
-29
-23
-15
-9
-17
-19
-7
-17
-21
-16
-17
-17
-20
-13
-16
-20
-11
-17
-14
-14
-21
-14
-13
-10
-14
-26
-16
-8
-7
-9
-12
-13
-17
-13
-13
-12
-13
-29
-29
-25
-17
-10
-25
-27
-27
-25
-10
-12
-9
-10
-17
-15
-17
-10
-13
-16
-6
-13
-12
-9
-13
-9
-9
-2
-4
-7
-2
-12
-9
-4
-5
-3
-10
-6
-10
-17
-11
-17
-11
-12
-24
-22
-24
-19
-24
-25
-14
-21
-13
-8
-19
-13
-12
-6
-3
-2
0
-12
-7
-6
-11
-4
-7
-8
-9
-11
-12
-15
-8
-6
-6
-3
-11
-11
-11
-12
-9
-13
-11
-14
-16
-13
-17
-11
-20
-28
-21
-28
-25
-28
-28
-17
-21
-13
-9
-12
-7
-16
-11
-5
-7
-4
-12
-7
-6
-7
0
-10
-10
-11
-19
-14
-17
-16
-21
-22
-13
-17
-9
-9
-13
-8
-18
-14
-5
-2
6
-5
-5
-2
-9
-3
-4
-10
-17
-14
-4
-13
-11
-9
-13
-9
-14
-9
-9
-15
-12
-18
-15
-13
-17
-15
-16
-7
-10
-13
-6
-12
-8
-7
-11
-6
-7
-5
-13
-17
-9
-10
-4
-2
-8
-8
-12
-11
-12
-7
-5
-12
-6
-11
-17
-8
-6
-2
-8
-8
-6
-15
-5
0
-2
0
-7
-3
-7
-7
1
-7
-9
-12
-11
-3
-9
-1
4
-4
-6
-11
-13
-9
2
4
-4
2
0
0
2
-5
6
5
-6
-4
-7
-3
-7
-13
-6
-10
-8
-4
-9
-11
-11
-3
-5
-8
-2
-4
-2
-8
-10
2
0
-2
-4
-3
-2
-9
-4
-5
-7
-7
-21
-13
-8
-6
2
-7
-4
-7
-12
-3
-3
3
1
-2
4
-2
2
1
-4
-2
-9
-7
-7
-7
-6
-14
-8
-4
-6
-5
-6
-3
-12
-18
-7
-6
-2
-1
1
7
-1
-4
-4
2
6
-7
-5
1
-1
1
1
5
-1
-2
4
-2
5
1
-9
-2
-1
2
1
0
0
-8
-3
-2
-5
-1
-3
4
5
2
2
-2
8
10
4
2
-4
1
-4
-3
8
4
6
1
3
10
-3
2
4
0
8
3
6
4
1
9
5
9
6
-2
0
-7
-4
0
-2
1
-1
1
-2
-8
-8
-9
-4
-7
-6
0
-8
-5
-3
3
12
5
8
3
-5
4
0
3
7
8
11
8
12
11
11
10
3
13
10
9
15
8
3
-9
-7
7
5
9
2
-4
2
-1
5
9
9
8
-2
0
-1
0
5
0
7
3
-5
-1
-3
3
-2
-5
-1
-10
-6
-9
-8
2
-6
-3
-8
-7
0
-16
-5
7
1
-7
-14
-5
-3
-3
1
-5
-3
-5
-8
-3
-4
-1
-6
-6
-1
-8
-6
-7
-7
-5
-9
0
-2
-9
-6
-6
2
-4
-9
-8
-13
-10
-23
-24
-7
-5
4
2
-6
-6
-7
1
-1
2
4
-12
-11
-7
-2
2
-5
-4
-10
-5
3
-5
-5
-8
-7
-4
-8
-3
-3
-1
2
-8
-4
0
5
9
5
5
-4
1
15
8
8
4
-2
2
2
7
5
3
5
-3
2
5
0
-2
1
15
9
6
8
-1
10
14
11
14
8
14
9
4
12
6
9
9
5
7
6
10
3
4
10
1
2
0
-1
-1
-13
-3
7
9
10
3
8
9
9
11
9
15
3
-2
4
-4
0
