# Supplementary material for: Determination of the Time-frequency Features for Impulse Components in EEG Signals
Source: Neuroinformatics. 2025 Jan 23;23(2):17. doi: 10.1007/s12021-024-09698-y (PMC11757888; doi:10.1007/s12021-024-09698-y)
Supplement: Supplementary file 1 — (zip 772 KB) [file 12021_2024_9698_MOESM1_ESM.zip › Suplementary_FilimonovaFriedmann/DATA/O1A1-s20.asc]

;NeuroSoft EEG ASCII export file. Version 1.0
;Frequency: 500 
;Derivations number: 1
;Derivation names: O1A1
-9
-17
-6
-9
-12
-7
-11
-7
-10
-6
-3
-9
0
-5
-8
-2
-4
-3
-10
-1
-1
-12
0
-5
-9
-5
-10
-4
-8
-5
-3
-12
-1
-4
-8
-3
-6
-1
-6
-1
1
-8
4
0
-1
6
-1
1
-4
3
7
-6
4
2
-4
3
1
8
4
5
8
-1
9
8
2
7
2
2
-4
-2
0
-9
-3
-9
-12
-7
-11
-7
-12
-7
-3
-10
1
-4
-5
-1
-7
-1
-6
-8
-8
-20
-12
-15
-15
-11
-15
-9
-20
-18
-12
-21
-9
-10
-14
-10
-15
-11
-15
-9
-5
-15
-7
-13
-18
-12
-17
-15
-18
-14
-11
-18
-8
-10
-10
-7
-10
-3
-9
-2
4
-6
1
-3
-5
2
1
6
1
6
8
-1
12
9
5
11
6
8
5
7
6
-1
9
5
3
8
5
9
3
6
8
-2
7
3
-2
1
-3
-2
-8
-3
-1
-9
-2
-5
-3
1
-3
2
-3
2
7
1
9
3
-2
4
3
5
2
6
6
-1
8
4
2
5
-1
3
-2
0
4
-3
9
6
9
18
9
11
9
14
15
7
19
14
10
14
15
20
13
16
16
5
12
4
-2
3
-2
1
-3
-2
-2
-9
-4
-9
-10
-8
-11
-7
-11
-4
-2
-9
2
1
1
7
5
11
8
12
14
9
19
12
11
18
12
10
7
15
16
6
15
11
8
12
9
12
5
5
4
-6
0
-8
-16
-15
-20
-21
-31
-26
-25
-31
-17
-19
-21
-15
-14
-7
-7
6
10
2
16
17
16
21
21
28
23
25
27
17
22
18
14
19
21
24
17
19
18
9
15
7
2
-1
-11
-15
-26
-23
-27
-39
-27
-30
-32
-27
-29
-22
-25
-17
-9
-13
1
2
5
17
17
25
28
37
43
39
54
52
47
52
52
55
50
54
52
43
51
44
41
45
34
29
21
16
9
-5
-2
-13
-24
-25
-30
-31
-38
-34
-34
-43
-34
-36
-38
-33
-36
-31
-35
-29
-24
-29
-16
-16
-10
4
6
15
18
29
38
38
50
50
53
57
55
60
51
50
43
25
28
17
6
-1
-14
-16
-25
-25
-26
-33
-25
-31
-32
-25
-25
-21
-26
-19
-16
-20
-6
-9
-8
0
-2
5
5
14
20
16
28
27
29
37
36
41
38
44
44
32
40
30
22
22
7
0
-13
-18
-23
-35
-29
-35
-39
-36
-39
-34
-38
-32
-30
-36
-24
-25
-24
-17
-19
-13
-12
-5
-2
-4
9
4
3
14
13
18
14
19
21
14
25
22
18
22
16
18
15
17
12
-2
-1
-11
-16
-15
-22
-20
-30
-23
-19
-28
-13
-18
-22
-13
-15
-11
-16
-9
-5
-11
1
-4
-5
2
0
7
4
10
14
8
21
20
17
23
22
25
22
22
15
5
12
2
-5
-8
-20
-23
-34
-32
-34
-45
-38
-47
-45
-34
-40
-37
-36
-26
-24
-30
-13
-16
-19
-7
-5
3
-2
5
13
10
25
25
28
37
34
43
40
44
46
35
41
31
25
23
8
5
-3
-6
-15
-30
-24
-31
-36
-31
-31
-29
-37
-32
-30
-34
-22
-27
-24
-17
-21
-13
-15
-7
-1
-5
9
11
13
21
22
31
30
36
40
36
49
46
43
46
40
38
30
30
24
10
9
-7
-17
-21
-30
-32
-39
-35
-41
-48
-33
-39
-40
-32
-31
-26
-32
-23
-21
-27
-12
-13
-10
-2
-3
4
2
13
20
17
31
30
32
39
38
44
37
33
28
18
19
5
1
-2
-14
-12
-19
-17
-18
-25
-16
-23
-26
-21
-29
-27
-30
-24
-25
-32
-22
-27
-28
-22
-26
-22
-23
-15
-11
-14
-1
-2
0
11
9
15
12
16
21
15
22
18
14
18
12
9
2
0
-5
-16
-13
-22
-27
-26
-29
-26
-30
-23
-23
-29
-16
-20
-21
-14
-17
-11
-13
-7
-5
-10
3
3
4
8
7
13
5
12
16
5
14
9
4
10
8
10
5
7
6
-2
4
-3
-6
-3
-8
-8
-16
-14
-12
-15
-3
-8
-6
1
0
4
1
9
10
4
17
12
10
14
13
20
15
19
21
11
20
16
14
17
11
14
11
12
9
3
12
6
4
5
-3
1
-2
2
2
-8
-1
-6
-8
-2
-2
-1
-8
-1
2
-3
7
0
1
9
4
6
0
5
5
-2
4
-5
-4
-3
-9
-4
-10
-6
-8
-14
-2
-9
-10
-1
-5
-1
-4
1
-1
-7
6
0
-2
2
0
7
5
13
12
7
23
20
20
28
23
27
21
25
23
14
25
15
6
8
2
3
-4
-3
-7
-18
-12
-18
-15
-10
-15
-10
-11
0
1
-4
11
5
6
14
10
14
9
11
14
11
18
11
12
14
9
13
7
11
13
3
9
3
0
2
-2
-3
-9
-2
-6
-12
-1
-9
-10
-6
-9
-3
-9
-3
-3
-9
7
7
7
12
11
18
16
24
25
18
27
24
26
28
24
26
20
27
25
14
23
14
10
14
8
8
2
5
2
-6
4
-1
-3
-2
-5
-2
-7
0
2
-4
5
0
1
7
6
6
-2
6
8
1
11
5
5
9
5
9
3
6
6
-3
4
-1
-2
-3
-3
4
-4
0
0
-9
1
-7
-9
-5
-7
-3
-8
-1
-2
-8
5
-4
-8
-4
-9
-4
-8
-1
1
-6
2
-7
-6
0
-3
3
-4
0
2
-5
4
0
