# Supplementary material for: Determination of the Time-frequency Features for Impulse Components in EEG Signals
Source: Neuroinformatics. 2025 Jan 23;23(2):17. doi: 10.1007/s12021-024-09698-y (PMC11757888; doi:10.1007/s12021-024-09698-y)
Supplement: Supplementary file 1 — (zip 772 KB) [file 12021_2024_9698_MOESM1_ESM.zip › Suplementary_FilimonovaFriedmann/DATA/Fig-8_T4A2-s11.asc]

;NeuroSoft EEG ASCII export file. Version 1.0
;Frequency: 500 
;Derivations number: 1
;Derivation names: T4A2
2
-3
7
0
6
20
16
14
4
2
1
-1
8
2
-4
2
1
-4
-1
12
4
3
23
18
8
0
1
9
7
23
22
2
-1
-4
0
3
0
0
-18
-22
-14
-14
-5
6
9
-4
-7
6
1
4
1
-15
-14
-14
-16
-12
-13
-22
-29
-19
-11
-1
8
5
13
19
16
3
-13
-12
-16
-7
10
2
-1
-8
-13
-3
6
24
18
0
-3
-19
-20
-13
-2
9
-6
-4
-3
-12
-2
10
21
12
5
6
-11
-2
4
-5
3
-1
-11
-8
2
5
5
22
18
0
2
1
-4
-6
3
14
12
9
-1
-5
8
16
19
15
8
10
19
31
30
27
27
16
11
9
16
23
20
25
25
32
39
22
26
35
33
32
18
12
5
8
24
16
17
15
3
15
24
31
33
28
32
26
27
32
27
18
5
9
11
4
10
11
11
15
16
12
9
23
25
16
22
31
49
52
33
12
-3
9
13
10
20
8
0
8
14
20
16
18
24
33
44
43
35
43
77
92
76
66
62
66
73
68
73
78
72
74
76
82
92
102
106
96
93
89
85
96
109
117
101
85
92
93
98
92
74
87
98
99
96
103
122
116
109
114
102
101
112
124
124
103
83
70
79
97
98
90
85
92
93
97
104
94
89
90
91
90
86
91
89
81
80
84
91
86
82
80
73
77
80
86
91
74
65
67
72
80
84
86
72
67
78
76
76
73
71
75
73
77
75
67
71
75
72
70
69
61
59
58
53
71
82
73
77
66
67
69
43
59
73
57
52
44
58
69
61
67
68
64
52
53
66
60
64
77
69
58
57
59
44
33
42
50
44
36
45
53
47
55
53
48
60
59
54
51
44
37
44
62
58
60
70
47
45
53
48
54
44
37
37
31
37
38
44
45
39
41
39
41
38
34
39
33
36
38
37
43
48
62
57
41
37
32
32
33
40
43
30
31
34
36
36
22
28
36
36
35
26
37
40
36
49
57
61
53
45
47
38
33
30
24
32
29
21
23
31
34
26
27
36
36
36
34
27
38
58
59
43
33
28
27
32
37
37
23
16
19
19
24
30
32
30
24
20
19
16
15
28
36
20
22
45
38
34
34
22
21
21
25
16
1
-1
-8
2
15
5
4
9
12
19
32
37
34
39
33
20
17
14
21
16
2
5
5
4
9
19
19
8
13
15
19
22
14
11
4
8
18
18
34
38
27
20
12
14
15
7
-1
0
10
4
5
17
13
11
12
18
26
16
17
26
33
30
5
5
18
20
22
14
6
-5
-12
-4
6
13
7
11
23
20
26
26
19
19
19
16
-4
-15
-3
-2
-4
-6
-2
2
-2
4
7
9
9
-6
-8
-10
0
18
5
14
29
9
-5
-7
-3
-5
-11
-11
-16
-6
0
-8
2
6
6
2
-8
1
13
12
15
25
6
-20
-4
4
-3
-1
-3
-3
-11
-14
-3
0
3
-3
-2
5
-5
-5
3
14
18
9
5
-9
-12
2
-4
-11
-13
-13
-11
-3
-1
-11
1
11
9
16
7
-7
-14
-1
31
24
5
0
-11
-7
-7
-7
6
6
12
13
5
4
-6
-9
-6
1
0
-18
-10
1
2
13
6
-6
-4
8
18
11
-2
-17
-13
0
-1
6
0
-7
0
2
8
1
-10
-18
-16
-1
-5
-4
-4
-18
-3
0
-9
4
14
21
15
5
0
-4
10
11
6
3
-15
-19
-9
0
1
-9
-10
-10
-4
8
3
-2
-7
-8
2
0
-5
-5
3
14
4
-9
-11
-7
-16
-23
-11
-11
-11
-4
-1
2
-8
-13
-14
-13
1
-10
-28
-33
-37
-21
-2
6
0
-11
-10
-23
-21
-5
-15
-20
-13
-14
-25
-24
-15
-22
-20
-14
-11
-13
-19
2
7
-10
-5
-13
-15
-6
-8
-2
-6
-15
-15
-14
-6
-7
-2
5
-8
-13
-11
-1
5
3
8
-8
-19
-11
-10
-8
-19
-29
-36
-38
-13
-5
-15
-16
-14
-4
7
11
-2
-17
-12
-9
-4
1
-5
-12
-20
-20
-13
-1
9
-9
-4
8
-13
-20
-11
8
9
-4
-1
-10
-9
3
-4
-5
-8
-12
-17
-14
-1
-11
-21
-17
2
29
18
-3
-13
-18
-9
-14
-15
-6
-14
-18
-20
-19
-13
-4
-3
-9
-1
-2
-18
-23
-29
-18
-3
-1
15
9
-7
-9
-17
-13
-9
-17
-25
-27
-22
-22
-17
-15
-25
-20
-16
-14
-5
-2
-1
-10
-8
1
-4
-9
-10
-8
-23
-41
-34
-30
-20
-8
-18
-19
-12
-12
-11
-3
0
-21
-25
-18
-13
12
18
2
-9
-15
-11
-11
-8
-9
-21
-30
-31
-18
-8
-7
-11
-23
-7
4
-10
-14
-24
-19
-6
-7
-5
-14
-18
-15
-20
-9
-4
-8
-12
-13
-2
-7
-12
-11
-13
-6
-3
6
1
-16
-16
-18
-12
-7
-15
-30
-40
-10
3
-14
-9
-12
-17
-11
-7
2
8
4
-11
-13
-5
-7
-1
3
-4
-11
-26
-31
-30
-26
-12
-16
-24
-21
-19
-12
-7
4
10
2
5
-4
-15
-12
-12
-7
-12
-24
-32
-30
-16
-17
-14
-9
-16
2
17
7
-5
-18
-19
-18
-10
-5
-15
