# Supplementary material for: Determination of the Time-frequency Features for Impulse Components in EEG Signals
Source: Neuroinformatics. 2025 Jan 23;23(2):17. doi: 10.1007/s12021-024-09698-y (PMC11757888; doi:10.1007/s12021-024-09698-y)
Supplement: Supplementary file 1 — (zip 772 KB) [file 12021_2024_9698_MOESM1_ESM.zip › Suplementary_FilimonovaFriedmann/DATA/O1A1-s12.asc]

;NeuroSoft EEG ASCII export file. Version 1.0
;Frequency: 500 
;Derivations number: 1
;Derivation names: O1A1
-2
-5
-6
-8
-2
-13
-12
-6
-13
-6
-6
-8
-7
-7
3
-5
-2
8
1
6
8
8
9
6
14
8
10
16
6
10
11
10
7
4
13
3
4
11
-1
3
4
3
2
-2
2
-7
-3
4
-4
1
-2
-4
-3
-4
4
-4
-2
4
-5
0
0
0
2
-1
7
-2
-2
5
-3
1
3
3
4
2
8
-1
4
12
2
8
9
4
0
-3
5
-5
-4
-2
-14
-8
-11
-13
-14
-18
-10
-18
-14
-7
-15
-7
-6
-5
-1
-3
2
-6
-5
1
-8
-2
-2
0
2
-2
4
-2
1
8
-1
2
0
-1
-2
-6
1
-7
-7
-3
-12
-7
-7
-10
-8
-8
-2
-9
-7
-1
-10
-6
-7
-10
-10
-11
-3
-10
-9
-1
-9
-3
-2
-2
0
-4
1
-3
0
7
0
5
5
2
0
-4
2
-8
-7
-1
-12
-7
-5
-7
-7
-7
3
-5
-6
1
-8
-5
-7
-8
-8
-12
-5
-15
-16
-11
-19
-15
-17
-16
-11
-14
-5
-11
-5
4
-4
3
5
6
9
6
16
12
10
15
6
10
8
7
7
2
7
-1
-3
2
-6
-2
-3
-6
-7
-10
-5
-13
-12
-4
-11
-9
-10
-10
-10
-14
-8
-16
-15
-8
-14
-5
-3
-3
0
0
10
7
9
16
8
13
15
15
15
13
19
10
13
20
8
12
12
9
6
1
3
-6
-8
-7
-20
-20
-25
-28
-29
-34
-30
-38
-37
-30
-37
-30
-26
-24
-21
-20
-10
-14
-9
3
-3
4
7
7
10
11
23
20
23
30
22
28
31
28
28
24
29
20
20
23
11
12
9
3
-2
-7
-5
-16
-18
-14
-25
-23
-24
-25
-23
-25
-15
-23
-22
-11
-17
-11
-9
-7
-3
-4
5
2
8
18
11
17
19
22
24
22
31
23
24
30
21
26
23
18
19
13
16
6
6
9
-2
2
-3
-7
-9
-16
-9
-19
-22
-18
-31
-25
-20
-19
-15
-16
-9
-14
-11
-2
-6
2
4
8
13
11
20
15
21
29
21
29
30
29
32
32
42
35
38
48
39
42
41
35
32
23
25
15
8
7
-6
-8
-13
-19
-23
-27
-21
-28
-26
-20
-30
-24
-21
-19
-17
-18
-8
-13
-9
1
-8
1
5
8
9
5
15
8
8
19
10
14
12
10
9
4
11
0
-3
3
-10
-9
-10
-14
-16
-20
-15
-23
-24
-16
-24
-19
-19
-18
-14
-18
-8
-13
-12
-5
-11
-5
-6
-8
-5
-9
-1
-7
-7
0
-9
-5
-7
-7
-5
-13
-5
-10
-12
-2
-9
-5
-8
-10
-9
-14
-5
-13
-16
-8
-18
-13
-9
-7
-7
-12
-2
-3
2
11
1
5
7
6
6
3
6
-5
-6
1
-8
-5
-4
-5
-4
-4
5
-3
-2
6
0
8
8
6
7
1
9
4
0
6
-3
0
0
-2
-1
-4
3
-4
-1
8
-1
2
1
0
2
-1
5
-2
-3
0
-10
-7
-6
-6
-3
-3
3
-6
-5
4
-5
0
0
-1
0
-6
-2
-10
-11
-5
-14
-9
-8
-12
-13
-16
-8
-14
-15
-8
-17
-13
-11
-14
-15
-16
-9
-16
-14
-8
-19
-13
-10
-9
-1
0
6
-1
0
11
9
14
8
6
7
2
11
5
7
14
3
10
12
10
10
2
6
-1
-3
3
-6
-3
-2
-6
-7
-12
-4
-9
-9
-3
-12
-9
-10
-13
-13
-18
-11
-16
-15
-8
-17
-11
-11
-11
-8
-11
-3
-10
-12
-2
-10
-11
-11
-13
-12
-14
-7
-15
-18
-12
-20
-15
-12
-11
-9
-13
-5
-11
-10
-1
-10
-8
-7
-8
-5
-9
-1
-8
-8
-1
-12
-11
-13
-17
-15
-15
-4
-7
-3
8
-1
2
2
1
5
1
5
-4
-7
0
-6
1
7
6
6
1
9
5
4
9
1
7
8
4
4
0
5
-5
-4
4
-7
-1
1
-1
1
-2
6
-1
-2
6
0
3
4
6
7
4
12
3
4
12
3
8
8
6
4
1
7
-2
-2
5
-5
0
-1
-3
-1
-8
0
-4
-7
0
-7
-3
-3
-2
3
2
9
4
3
11
5
10
10
6
5
1
8
2
2
9
-1
4
5
5
7
1
7
6
7
16
10
11
10
8
10
8
16
9
7
16
7
9
10
7
4
-2
4
1
5
13
6
11
9
8
13
9
16
11
7
13
4
8
12
12
16
17
23
16
16
22
14
18
17
14
11
3
10
2
-2
1
-9
-6
-4
-4
0
-1
9
3
3
11
4
9
11
11
9
3
10
1
2
14
5
8
9
9
10
7
13
6
6
14
5
7
9
11
11
5
14
10
7
14
7
9
8
6
7
3
8
2
4
11
5
11
10
8
11
9
16
10
9
12
1
6
5
1
2
-2
4
-5
-7
-1
-9
-4
-5
-8
-5
-9
-4
-9
-10
-5
-14
-12
-12
-14
-11
-14
-10
-18
-13
-3
-15
-10
-8
-12
-14
-18
-9
-15
-19
-11
-18
-16
-16
-17
-16
-18
-11
-17
-17
-10
-21
-19
-22
-27
-21
-23
-18
-25
-26
-20
-28
-20
-14
-13
-13
-15
-5
-11
-11
-2
-11
-8
-8
-8
-7
-13
-6
-12
-13
-5
-13
-10
-9
-13
-14
-18
-11
-17
-18
-10
-20
-17
-15
-17
-12
-12
-6
-15
-12
0
-9
-3
2
1
2
-5
2
-2
-2
7
1
5
8
6
7
5
