# Supplementary material for: Determination of the Time-frequency Features for Impulse Components in EEG Signals
Source: Neuroinformatics. 2025 Jan 23;23(2):17. doi: 10.1007/s12021-024-09698-y (PMC11757888; doi:10.1007/s12021-024-09698-y)
Supplement: Supplementary file 1 — (zip 772 KB) [file 12021_2024_9698_MOESM1_ESM.zip › Suplementary_FilimonovaFriedmann/DATA/PzA1-s23.asc]

;NeuroSoft EEG ASCII export file. Version 1.0
;Frequency: 500 
;Derivations number: 1
;Derivation names: PzA1
-9
-11
-11
-13
-9
-9
-6
0
-6
-2
2
1
6
2
1
2
3
10
7
10
12
9
15
14
14
15
10
13
8
5
3
0
4
-2
1
7
5
7
2
3
2
-2
5
3
2
-1
-6
-5
-13
-9
-7
-10
-5
-7
-5
-8
-8
1
-1
-1
-3
-7
-5
-13
-15
-18
-19
-16
-22
-18
-18
-20
-16
-18
-13
-15
-22
-17
-17
-15
-15
-17
-13
-16
-9
-9
-8
-2
-10
-7
-2
-3
1
-3
4
7
2
6
1
-2
-5
-8
-6
-12
-9
-7
-11
-8
-10
-6
-5
-8
-6
-7
-5
-8
-6
-1
-6
-2
-1
-6
-6
-10
-5
-10
-15
-7
-10
-6
-6
-8
1
-7
-8
-5
-6
-2
-8
-7
-2
-1
8
7
6
3
0
6
3
1
1
1
5
-1
0
3
2
6
2
3
4
2
4
0
2
5
1
-2
-1
3
-4
-6
-2
-8
-1
3
2
5
0
3
2
-4
-2
-2
3
1
-3
6
6
7
6
4
8
2
2
1
-4
-3
-10
-6
-3
-8
-6
-8
-9
-13
-15
-7
-9
-9
-6
-7
-4
0
5
2
6
11
6
13
15
13
18
22
28
27
30
35
28
31
34
30
28
24
26
26
21
19
13
13
12
9
13
9
6
1
-1
4
1
5
6
4
5
1
2
0
0
1
-5
0
-5
-9
-2
-7
-8
-7
-5
-5
-11
-6
-7
-11
-9
-15
-13
-17
-22
-21
-26
-23
-26
-28
-20
-25
-25
-26
-25
-19
-22
-20
-26
-29
-22
-28
-26
-23
-21
-19
-24
-21
-21
-24
-24
-27
-16
-18
-25
-19
-21
-15
-11
-15
-15
-22
-24
-19
-14
-12
-19
-18
-19
-20
-9
-7
-5
-5
-6
-1
0
7
3
-2
5
4
8
10
6
7
3
5
5
6
11
4
5
7
11
13
5
13
14
11
18
14
16
15
17
22
12
13
18
18
19
15
18
17
10
13
14
15
8
7
10
4
2
-4
0
8
-4
-5
-7
-13
-11
-13
-13
-18
-22
-21
-28
-24
-22
-23
-21
-23
-19
-21
-18
-13
-20
-20
-23
-23
-19
-22
-22
-28
-30
-29
-36
-28
-22
-23
-20
-24
-24
-26
-23
-18
-21
-16
-20
-25
-25
-29
-22
-21
-22
-20
-21
-16
-23
-27
-26
-30
-24
-27
-26
-15
-17
-16
-15
-17
-20
-19
-7
-9
-12
-13
-18
-17
-18
-12
-13
-28
-28
-34
-35
-31
-39
-34
-35
-38
-32
-39
-36
-37
-41
-37
-39
-39
-44
-42
-35
-38
-34
-38
-45
-44
-46
-34
-28
-32
-28
-31
-34
-39
-39
-37
-38
-26
-25
-24
-22
-29
-22
-18
-7
7
3
1
-3
-7
-3
-4
-2
-1
-4
-7
-12
-12
-18
-17
-9
-7
-1
1
-1
-3
-6
4
10
17
21
16
24
25
23
30
32
33
29
29
34
36
44
46
52
52
45
50
48
54
66
65
66
63
66
71
65
69
66
57
51
42
39
29
22
21
13
13
10
8
6
1
5
3
8
17
18
28
25
27
37
35
43
42
42
48
44
50
50
45
44
44
54
48
44
43
35
37
34
30
28
21
19
12
13
15
7
8
7
9
9
8
17
10
11
19
14
19
18
21
28
24
26
27
29
31
25
26
26
28
27
23
26
22
23
26
19
22
20
20
22
20
28
28
32
39
34
37
36
36
37
32
34
29
28
29
22
22
17
15
10
2
6
-2
-7
-7
-13
-11
-19
-23
-21
-21
-15
-21
-25
-23
-22
-14
-19
-16
-5
-11
-11
-9
-5
-3
-6
-1
-4
-3
0
-4
4
2
2
5
3
9
11
13
14
10
12
12
15
11
7
17
12
10
10
7
13
11
14
17
6
6
4
4
6
-1
2
0
-2
4
-1
3
0
1
8
3
3
4
2
3
1
6
5
1
3
1
2
0
-2
-5
-6
-2
-12
-15
-13
-16
-16
-23
-19
-18
-26
-20
-24
-25
-18
-16
-14
-15
-12
-12
-10
-1
-5
-3
-1
-5
2
-1
1
3
-2
7
8
5
10
10
16
18
15
13
10
15
15
17
16
10
11
11
18
18
5
8
6
3
5
2
0
-7
-3
1
-4
3
-1
-2
1
-2
0
-2
3
7
2
8
4
8
17
13
16
18
24
24
23
31
26
25
29
25
22
13
15
13
6
9
6
2
-2
-4
0
-5
-6
-7
-13
-10
-13
-11
-10
-11
-4
-6
2
5
-1
5
2
2
5
4
9
4
11
15
11
24
22
23
29
25
28
21
19
25
23
21
19
20
15
15
22
18
18
16
13
22
20
20
18
13
20
21
24
23
18
21
17
19
17
12
16
10
11
14
4
5
3
0
1
2
3
-2
0
0
-2
5
6
8
6
6
16
8
10
18
14
17
11
11
12
5
3
-5
-1
-5
-15
-9
-15
-15
-12
-18
-13
-16
-15
-11
-10
-7
-15
-12
-9
-11
-8
-11
-8
-7
-10
-7
-8
-6
-7
-11
-6
-10
-11
-13
-19
-17
-21
-24
-26
-30
-28
-32
-34
-34
-37
-36
-38
-33
-31
-33
-32
-34
-24
-21
-28
-25
-30
-34
-32
-31
-25
-27
-31
-32
-27
-15
-15
-12
-10
-11
-8
-12
-6
-6
-14
-10
-14
-10
-6
-14
-11
-9
-7
-3
-5
-1
-3
-4
-2
0
3
0
5
8
4
7
4
6
5
3
