# Supplementary material for: Determination of the Time-frequency Features for Impulse Components in EEG Signals
Source: Neuroinformatics. 2025 Jan 23;23(2):17. doi: 10.1007/s12021-024-09698-y (PMC11757888; doi:10.1007/s12021-024-09698-y)
Supplement: Supplementary file 1 — (zip 772 KB) [file 12021_2024_9698_MOESM1_ESM.zip › Suplementary_FilimonovaFriedmann/DATA/Fig-5_Fp1A1.asc]

;NeuroSoft EEG ASCII export file. Version 1.0
;Frequency: 500 
;Derivations number: 1
;Derivation names: Fp1A1
22
-11
6
-11
-28
9
-20
-9
-10
-31
-17
-41
-25
-43
-56
-28
-71
-58
-49
-61
-46
-67
-32
-42
-61
-26
-52
-33
-30
-41
-21
-49
-27
-34
-48
-12
-40
-29
-29
-36
-16
-43
-15
-23
-42
-8
-35
-20
-20
-37
-15
-37
-16
-25
-36
-5
-39
-24
-21
-27
-7
-40
-12
-20
-41
-6
-35
-22
-15
-29
-15
-36
-12
-21
-36
-10
-39
-27
-25
-23
-4
-42
-17
-24
-39
-2
-34
-22
-20
-41
-24
-50
-24
-29
-49
-12
-30
-19
-20
-29
-12
-41
-14
-22
-43
-11
-36
-23
-22
-31
-12
-40
-19
-26
-38
-7
-38
-19
-15
-29
-7
-30
-3
-8
-20
12
-21
-2
0
-14
11
-15
12
7
-12
23
-3
13
15
-1
20
-7
19
11
-10
24
-2
10
6
-9
9
-9
28
18
-2
29
-4
10
15
7
28
3
32
20
1
37
7
24
31
16
39
23
44
33
20
52
17
23
29
24
38
11
38
28
11
48
19
30
31
19
44
18
40
38
18
49
28
37
36
30
50
20
44
40
22
49
19
36
38
22
36
9
37
27
6
40
10
22
26
10
32
13
34
23
13
49
8
16
25
11
29
6
31
22
1
32
4
17
23
10
23
-2
26
18
2
40
12
21
19
9
35
10
31
20
8
43
9
29
30
9
28
-2
26
23
3
33
4
23
26
10
30
8
37
29
15
58
28
45
57
45
64
38
61
50
28
54
21
33
31
18
41
11
35
27
4
46
5
21
26
-10
40
-170
-362
-163
-51
-110
-81
-12
-49
-79
-14
47
113
68
-9
0
-18
0
-18
-40
6
23
66
43
2
14
-17
6
-1
-16
10
1
49
32
-2
35
1
6
5
-8
16
0
30
15
-12
22
-5
9
7
-5
18
-7
16
1
-17
17
-18
-6
-9
-22
-1
-33
-9
-19
-38
-14
-55
-40
-44
-66
-46
-71
-48
-65
-88
-55
-91
-77
-71
-85
-65
-95
-72
-78
-97
-61
-86
-74
-76
-92
-75
-101
-69
-76
-92
-54
-86
-70
-63
-72
-44
-66
-41
-48
-62
-24
-51
-34
-27
-39
-20
-47
-26
-36
-47
-8
-44
-32
-23
-33
-10
-34
-8
-14
-31
2
-29
-12
-8
-25
-6
-28
5
-3
-21
13
-18
0
6
-5
12
-17
12
2
-14
27
-4
7
9
-1
21
-10
12
7
-11
23
-7
3
7
-2
16
-11
22
13
-17
22
-2
5
9
-2
19
-6
16
6
-18
18
-7
5
11
0
20
-3
26
17
1
39
5
15
20
6
28
2
22
15
-2
28
-4
8
11
-2
23
-3
20
16
-4
25
0
17
18
6
22
-9
19
13
-4
36
4
12
17
5
20
-10
17
14
-6
25
-5
9
18
7
20
-6
25
17
-5
29
-1
13
17
0
17
-7
19
14
-2
29
0
14
17
6
20
-7
18
9
-7
27
-1
7
10
1
14
-13
16
7
-12
20
-5
10
12
2
22
-8
18
11
-8
23
-4
14
11
-4
16
-11
15
4
-17
15
-18
-6
-3
-9
15
-13
12
-2
-26
13
-19
-13
-11
-29
-16
-49
-32
-40
-59
-36
-69
-59
-64
-77
-59
-92
-71
-83
-108
-78
-107
-94
-94
-112
-95
-122
-107
-111
-124
-100
-128
-115
-109
-114
-96
-119
-97
-101
-111
-79
-101
-85
-82
-92
-77
-106
-84
-94
-108
-69
-103
-99
-96
-104
-79
-100
-75
-79
-93
-54
-77
-62
-56
-62
-35
-56
-35
-42
-51
-11
-39
-28
-24
-29
-7
-34
-2
-4
-22
14
-14
-1
6
-3
19
-6
21
18
1
32
4
19
25
16
36
9
34
27
4
38
12
23
24
13
39
11
38
42
21
51
21
31
38
23
38
16
44
41
23
54
26
35
39
29
44
20
44
34
18
53
25
38
44
32
47
22
49
41
21
58
32
46
56
41
56
29
44
38
25
55
28
38
38
28
46
20
48
42
21
50
23
38
45
31
40
14
38
26
5
33
3
11
15
6
25
-1
16
12
-5
20
-3
8
5
-8
5
-19
9
1
-16
20
-2
10
10
2
21
-5
22
22
4
33
5
18
26
14
31
9
31
24
5
37
15
22
26
22
36
9
35
33
20
54
28
36
36
25
48
24
45
41
19
45
20
31
38
24
36
17
41
31
18
48
19
28
32
26
43
18
47
39
21
50
19
34
39
26
45
20
46
38
18
58
39
47
46
31
45
23
55
50
27
61
34
45
44
31
60
38
60
53
31
65
29
34
43
29
54
28
45
38
18
54
28
37
42
29
44
11
32
23
4
40
9
20
23
8
28
3
29
24
6
40
12
25
28
13
40
13
31
28
4
46
25
28
33
17
37
10
29
32
6
29
6
23
34
14
34
7
19
21
12
44
8
21
29
6
32
8
31
31
6
48
24
24
27
23
42
4
37
38
11
43
12
31
33
15
46
20
44
37
11
56
29
35
44
32
54
27
55
48
21
66
38
45
48
24
43
13
36
41
12
45
19
24
38
31
61
37
56
62
43
72
44
57
61
39
53
23
21
26
37
36
41
37
37
36
30
36
34
34
30
25
32
21
22
34
24
29
36
37
