# Supplementary material for: Determination of the Time-frequency Features for Impulse Components in EEG Signals
Source: Neuroinformatics. 2025 Jan 23;23(2):17. doi: 10.1007/s12021-024-09698-y (PMC11757888; doi:10.1007/s12021-024-09698-y)
Supplement: Supplementary file 1 — (zip 772 KB) [file 12021_2024_9698_MOESM1_ESM.zip › Suplementary_FilimonovaFriedmann/DATA/Fp1A1-s21.asc]

;NeuroSoft EEG ASCII export file. Version 1.0
;Frequency: 500 
;Derivations number: 1
;Derivation names: Fp1A1
7
14
15
4
5
7
-3
2
7
-2
-9
-7
-5
-19
-20
-9
-16
-16
-3
-7
-16
-11
-4
-5
4
8
3
0
-4
0
5
11
10
-11
-17
-12
-29
-26
-12
-14
-19
-22
-21
-20
-15
-2
-2
-5
-4
-7
-12
-13
-15
-22
-21
-19
-24
-14
-7
-20
-29
-26
-16
-15
-15
-13
-11
-4
-3
-2
-6
-8
-9
-23
-15
-2
-14
-19
-18
-19
-14
-8
-3
-7
-16
-23
-26
-23
-19
-17
-13
-14
-16
-16
-9
-9
-27
-34
-29
-30
-35
-33
-32
-41
-34
-18
-20
-17
-11
-15
-18
-14
-6
-9
-13
-9
-17
-23
-22
-21
-21
-22
-21
-22
-16
-6
-6
-4
-8
-17
-16
-11
-11
-19
-18
-18
-28
-25
-27
-30
-27
-26
-21
-23
-23
-14
-25
-23
-2
7
8
3
-5
-15
-17
-12
-18
-23
-23
-28
-33
-29
-20
-21
-17
-12
-19
-12
-8
-17
-16
-13
-6
-9
-16
-10
-12
-9
-7
-10
-5
-7
-15
-19
-18
-11
-15
-18
-9
-10
-16
-2
11
7
10
9
-3
-1
5
0
-9
-11
-9
-15
-17
-13
-11
-9
-11
-10
-9
-16
-19
-22
-10
5
3
1
-1
-3
-1
0
5
5
4
-2
-19
-25
-28
-24
-9
-1
0
-12
-15
-3
3
12
16
6
-3
-6
-1
-3
-7
-8
-16
-15
-5
-2
-3
-7
-7
-3
1
6
5
10
12
2
-3
0
0
-8
-4
1
-11
-20
-18
-19
-23
-17
-4
-6
-5
1
-4
1
10
5
-5
3
16
3
3
17
9
14
19
13
16
12
4
-7
-12
-3
-5
-10
2
17
14
9
9
0
6
12
0
-6
-5
-11
-13
-3
5
-2
-5
6
8
10
16
1
-14
-11
-5
-1
3
6
1
-4
-3
3
7
15
20
8
10
16
3
10
17
11
9
7
6
-1
-1
9
9
7
3
5
7
7
6
-4
7
15
5
10
9
-1
4
14
18
12
11
9
-4
-2
9
9
3
5
8
0
5
7
-4
6
10
-2
-7
-3
3
-3
0
6
-3
2
9
9
9
10
16
10
8
12
-3
-5
-8
-10
7
5
-3
-2
-5
-2
2
7
16
12
4
12
12
-1
2
3
-9
-6
1
-1
-3
0
5
7
12
17
8
4
7
0
-11
-13
-1
-1
0
14
10
2
4
7
7
3
3
-4
-1
7
-9
-11
-5
0
7
7
13
-2
-9
9
5
9
14
-2
-13
-10
-4
-15
-13
9
9
6
11
8
-1
-2
7
1
-8
-2
-5
-8
-5
-3
2
9
16
12
3
-5
-17
-8
5
8
10
6
-1
-5
12
24
6
6
8
-4
-3
-4
0
-1
-5
0
-3
0
3
-2
-5
0
7
4
7
19
14
8
13
9
1
-4
-3
-3
-4
-6
-10
-8
-7
-4
3
15
22
5
-1
-2
-19
-19
-13
-12
-10
-14
-12
-16
-11
-3
-11
-1
15
15
12
10
5
-6
-7
-1
-11
-15
-7
-10
-17
-16
-11
-12
-9
-4
-11
-11
-9
-19
-18
-6
9
9
12
21
4
-6
-5
-17
-23
-20
-16
-19
-12
-2
-11
-7
-2
-11
-12
-3
2
-11
-16
-4
-7
-9
1
2
-5
-3
-2
-11
-7
0
1
10
7
1
1
1
5
4
1
1
-10
-11
-1
1
-2
0
1
-11
-13
5
0
-2
12
0
-8
-6
-8
-8
-11
-13
-16
-13
5
10
0
-8
-10
-14
-10
-2
-7
-15
-15
-20
-21
-8
0
-4
-4
-5
-2
1
3
5
1
7
11
-6
-3
9
9
2
-2
7
5
-2
-6
-20
-14
-4
-11
-3
-1
-6
-4
-4
2
3
6
13
2
-9
-10
-8
-3
3
9
7
5
5
-2
2
9
3
-2
4
10
9
6
2
-6
2
11
6
9
12
10
11
8
4
1
10
15
3
4
7
2
1
10
15
2
2
9
0
-1
5
11
11
10
22
21
9
10
10
10
10
9
5
-4
-5
-4
1
11
7
1
-1
-3
-6
-1
18
24
26
32
28
27
29
25
14
7
8
0
-1
9
5
-4
-4
1
4
13
23
22
17
18
16
18
27
25
10
12
20
11
3
13
18
9
12
27
26
21
19
5
3
7
10
16
14
9
3
5
7
1
5
7
3
-1
4
16
15
17
21
14
13
12
16
14
6
9
4
10
21
11
12
17
8
-4
-4
4
-3
-2
6
2
7
14
16
14
16
26
15
8
22
12
-2
-2
-6
-16
-18
-17
-32
-35
-31
-55
-71
-83
-101
-114
-130
-135
-150
-177
-183
-192
-204
-200
-202
-209
-213
-217
-232
-237
-231
-244
-257
-263
-272
-275
-273
-268
-272
-269
-256
-252
-232
-212
-211
-209
-208
-204
-192
-177
-166
-162
-149
-133
-125
-113
-101
-95
-100
-98
-94
-105
-99
-87
-80
-72
-68
-60
-57
-50
-39
-36
-25
-21
-21
-14
-3
13
7
7
22
14
13
22
22
18
14
11
6
15
29
17
21
42
41
38
51
62
53
52
61
53
52
47
37
39
40
44
48
59
64
55
62
66
57
58
63
69
64
60
60
50
50
54
57
59
66
77
74
76
88
87
90
94
89
79
73
68
57
62
66
64
74
78
77
65
66
81
69
70
83
71
70
78
83
89
87
85
75
72
82
76
75
79
75
76
77
75
65
70
76
62
63
63
54
54
61
65
61
