# Supplementary material for: Determination of the Time-frequency Features for Impulse Components in EEG Signals
Source: Neuroinformatics. 2025 Jan 23;23(2):17. doi: 10.1007/s12021-024-09698-y (PMC11757888; doi:10.1007/s12021-024-09698-y)
Supplement: Supplementary file 1 — (zip 772 KB) [file 12021_2024_9698_MOESM1_ESM.zip › Suplementary_FilimonovaFriedmann/DATA/F7A1-s31.asc]

;NeuroSoft EEG ASCII export file. Version 1.0
;Frequency: 500 
;Derivations number: 1
;Derivation names: F7A1
-2
-1
3
0
-6
-1
4
-4
-6
-2
-10
-15
-9
-9
-7
-5
-6
-11
-15
-4
-2
-9
-2
-2
-8
-4
-3
-6
-5
3
-1
-11
-2
2
-12
-13
-4
-9
-13
-10
-12
-9
-4
-7
-7
0
3
-2
-3
2
-6
-6
10
4
-7
5
7
-5
-3
10
8
-3
6
9
-1
9
12
3
12
16
7
4
10
8
-1
6
12
0
-5
5
3
3
13
7
-4
1
8
3
0
11
7
1
11
7
-1
5
9
7
4
10
11
-1
5
15
8
14
15
5
15
21
12
6
12
8
-1
4
6
-1
-1
6
2
-5
8
10
2
8
16
9
4
17
15
8
18
16
10
16
19
9
7
23
19
10
18
12
7
18
21
15
14
17
10
6
20
17
7
16
13
8
15
15
10
10
17
15
7
9
7
3
5
9
7
2
11
12
6
16
24
15
14
24
19
14
26
24
16
23
26
16
15
24
9
4
22
14
4
17
19
9
5
18
20
5
16
29
20
22
26
19
18
25
21
17
29
20
12
21
24
18
13
19
18
12
19
12
5
10
12
7
5
16
9
-2
10
9
4
8
13
9
5
17
14
6
14
8
3
13
17
13
8
13
10
4
17
16
6
9
11
9
12
18
11
8
20
17
10
23
23
8
12
24
16
9
18
20
14
20
22
15
18
26
19
16
29
19
6
20
22
12
16
21
11
5
13
11
1
8
18
10
4
15
13
6
18
17
6
6
6
4
1
7
10
1
7
7
-1
10
10
-1
-1
3
-4
-11
-3
-3
-12
-10
-7
-10
-7
3
0
-13
-3
0
-7
3
1
-6
-1
5
4
-7
5
11
-6
-2
4
1
-5
-6
3
-2
2
9
1
7
13
5
3
10
5
-4
7
5
-5
4
9
1
4
14
7
4
17
19
12
11
10
0
0
9
5
4
8
-3
-11
-4
-6
-13
-9
-4
-12
-17
-3
-7
-14
1
2
-5
-4
1
-1
-9
-2
-2
-13
-4
2
-8
-3
5
-1
-2
6
5
-1
5
8
6
10
11
2
3
17
13
5
11
13
7
4
12
9
-5
8
13
6
13
15
8
7
18
20
11
18
17
9
17
20
16
12
13
9
3
13
8
0
14
14
8
7
16
20
12
20
20
12
16
20
16
12
19
14
11
26
22
16
17
13
9
12
20
12
5
14
7
-1
5
8
6
1
8
6
-2
9
5
-2
9
9
5
8
16
11
6
16
11
6
12
9
3
1
9
6
-5
0
-2
-5
0
4
3
-9
-3
1
-9
5
4
-10
6
10
3
7
10
2
-4
3
2
-3
1
-4
-11
-7
4
1
-7
3
3
-5
2
7
-1
1
11
3
-1
11
5
0
6
5
2
-3
0
-1
-8
4
6
-3
2
0
-9
-11
-6
-6
-17
-10
-7
-25
-18
-4
-15
-18
-5
-7
-20
-18
-17
-32
-34
-35
-53
-62
-60
-72
-85
-78
-80
-92
-90
-89
-97
-96
-91
-99
-102
-92
-94
-101
-94
-91
-98
-98
-94
-99
-106
-95
-94
-101
-91
-89
-97
-90
-77
-82
-85
-72
-70
-75
-69
-67
-73
-73
-60
-57
-61
-54
-59
-65
-51
-46
-47
-45
-46
-48
-51
-46
-44
-47
-45
-40
-40
-41
-35
-35
-40
-30
-25
-33
-27
-21
-27
-26
-13
-17
-26
-10
-9
-18
-10
-7
-14
-11
-6
-19
-20
-5
-17
-22
-11
-10
-11
-10
-3
-6
-11
-3
-7
-9
0
-1
-3
-5
1
0
-8
3
0
-11
-9
-6
-7
-16
-4
-3
-14
-3
-4
-11
-8
-5
-3
-7
4
4
-8
4
4
-2
8
8
3
7
9
2
-2
7
6
0
6
7
-1
3
12
9
6
17
16
13
20
18
13
11
15
19
15
15
10
6
17
18
10
13
21
8
2
13
5
-5
1
5
-4
-10
-4
-7
-11
-1
-3
-12
-8
-4
-7
-5
2
-4
-9
-2
-5
-7
-1
-1
-9
-10
-2
-5
-11
3
5
-7
-2
1
-5
-3
5
-1
-9
0
1
-7
-1
-1
-10
-8
1
-3
-5
11
2
-7
8
5
-4
0
6
-1
-10
2
5
-3
0
3
1
-3
1
-2
-10
1
-3
-11
-1
3
-4
-8
1
-3
-10
0
-4
-8
-5
-6
-6
-10
-4
-6
-10
0
-6
-16
-12
-7
-7
-10
0
-6
-18
-4
-2
-13
-8
-4
-9
-11
-5
-5
-12
-8
-9
-15
-9
-9
-17
-19
-7
-11
-23
-10
-5
-13
-3
-3
-12
-10
-3
-8
-13
-5
-6
-14
-6
-2
-10
-13
-8
-9
-15
-14
-14
-13
-12
-6
-6
-10
0
0
-6
5
0
-10
-4
-1
-9
-13
0
-1
-10
1
-2
-12
-2
0
-8
-3
1
-9
-13
0
-1
-11
-5
-2
-8
-9
-1
-4
-12
-1
-3
-12
-1
0
-8
-6
0
2
-2
4
4
-3
1
4
3
4
7
2
-4
5
3
-2
8
10
6
6
8
1
-2
11
8
-3
2
1
-6
-2
8
8
4
8
4
0
12
14
5
2
8
4
-5
2
2
-2
-3
-3
0
-3
1
-7
-14
9
9
-4
5
11
10
9
17
17
6
15
16
4
12
14
4
7
15
10
3
11
12
6
10
14
4
1
13
10
2
12
9
