# Supplementary material for: Determination of the Time-frequency Features for Impulse Components in EEG Signals
Source: Neuroinformatics. 2025 Jan 23;23(2):17. doi: 10.1007/s12021-024-09698-y (PMC11757888; doi:10.1007/s12021-024-09698-y)
Supplement: Supplementary file 1 — (zip 772 KB) [file 12021_2024_9698_MOESM1_ESM.zip › Suplementary_FilimonovaFriedmann/DATA/Fig-7_Fp2A2-s10.asc]

;NeuroSoft EEG ASCII export file. Version 1.0
;Frequency: 500 
;Derivations number: 1
;Derivation names: Fp2A2
4
-7
10
0
-2
-2
6
7
-10
10
4
-5
10
3
8
3
3
5
-11
7
5
-3
13
6
3
-4
3
8
-4
11
3
-7
7
1
3
2
10
9
-5
15
9
4
20
11
14
9
13
13
-4
14
5
-3
13
6
12
10
15
20
5
24
13
-3
9
4
6
4
10
10
-3
19
13
4
18
9
9
4
9
9
-6
9
4
-1
14
5
4
-4
3
13
5
24
12
0
11
1
6
3
8
9
-9
5
-3
-6
13
3
9
9
12
15
1
16
12
4
13
5
13
8
12
15
-2
15
9
-1
10
4
7
0
2
5
-8
12
7
1
14
5
7
3
9
11
-3
14
5
-1
18
12
12
8
15
14
-1
22
17
4
18
10
9
3
9
15
5
20
13
9
20
9
13
9
12
13
-2
17
8
-3
11
4
9
9
17
16
-1
17
8
-1
7
-6
-2
-9
-7
-6
-21
-2
-8
-13
1
-8
-4
-7
3
4
-10
13
8
2
19
6
7
3
7
14
0
16
8
-3
10
6
10
5
10
11
-6
11
4
-3
12
4
4
-2
2
2
-14
7
1
-8
9
5
8
6
13
16
0
14
8
2
16
7
7
1
5
9
-2
18
12
1
11
3
6
1
8
8
-8
10
4
-3
14
7
8
5
8
10
1
21
15
7
20
12
12
11
18
20
6
22
13
4
18
11
9
5
15
16
1
20
12
1
14
8
11
7
9
7
-6
14
8
3
16
6
8
4
10
10
-4
16
3
-7
12
4
1
-2
5
2
-10
8
-1
-8
6
-5
-2
-5
-1
-2
-13
8
1
-7
5
-4
0
-1
5
7
-7
7
-3
-9
8
-1
1
1
4
6
0
21
12
1
10
-2
-5
-5
6
9
-3
10
0
-1
14
4
7
0
-1
-2
-12
11
2
-4
10
0
7
1
3
3
-16
1
-8
-16
0
-9
-8
-8
-1
-1
-14
5
-4
-9
6
-4
-3
-6
1
4
-10
11
5
-2
11
2
4
-3
-1
3
-7
8
-2
-8
7
4
8
3
9
9
-6
11
2
-6
3
-4
6
2
4
2
-14
5
1
-5
8
2
3
-5
1
3
-11
6
-2
-7
7
-4
-1
-3
5
6
-7
9
-2
-10
4
-5
-2
-3
1
0
-7
12
-3
-8
10
-1
2
-1
4
4
-10
10
0
-8
6
-4
-4
-7
0
3
-8
9
1
-5
10
2
2
-3
2
-2
-16
3
-8
-15
-2
-10
-3
-5
3
3
-12
4
-4
-9
3
-4
-3
-11
-2
1
-14
5
2
-2
11
1
1
-5
1
0
-12
7
-3
-8
3
-6
-4
-10
-2
-3
-17
6
-2
-13
-3
-11
-6
-6
0
-3
-15
3
-8
-12
3
-7
-5
-10
-6
-4
-14
5
-5
-17
-5
-12
-14
-19
-14
-16
-29
-11
-21
-28
-11
-25
-32
-30
-25
-32
-49
-32
-40
-52
-43
-49
-43
-52
-56
-56
-68
-55
-68
-79
-67
-81
-80
-79
-69
-72
-85
-66
-77
-87
-76
-83
-80
-85
-76
-77
-90
-69
-82
-87
-66
-76
-73
-74
-72
-68
-69
-51
-59
-61
-48
-56
-51
-52
-41
-41
-56
-37
-42
-45
-31
-36
-29
-34
-31
-32
-42
-21
-29
-32
-20
-26
-19
-27
-18
-15
-28
-10
-21
-24
-11
-20
-16
-19
-7
-5
-21
-3
-12
-19
-4
-8
-8
-13
-3
-2
-13
10
7
1
13
8
11
6
14
15
1
21
16
11
26
19
22
18
21
18
9
32
17
6
20
8
10
8
13
12
1
19
11
9
26
19
20
16
23
22
14
34
22
16
26
17
20
16
22
19
4
21
14
12
23
11
15
13
20
19
6
24
12
6
22
15
15
8
14
16
7
25
15
13
25
14
17
14
21
21
9
29
22
17
26
19
19
14
25
20
8
28
12
9
24
18
26
24
34
31
14
33
22
16
30
20
20
18
27
26
15
36
28
21
31
21
20
18
26
23
13
30
19
17
30
26
31
21
23
19
8
27
16
13
23
14
18
11
19
18
5
23
11
6
17
9
12
8
17
15
4
26
15
5
16
9
11
7
16
12
1
21
9
5
19
13
16
10
17
15
5
21
6
5
20
11
11
6
13
8
-3
16
6
5
15
4
8
3
9
6
-6
8
-6
-5
9
-2
8
7
10
6
-4
17
5
0
14
4
3
-1
12
10
-3
17
4
0
15
6
12
6
6
6
-1
19
11
3
10
1
1
-4
7
8
-2
14
-1
-3
13
5
7
3
13
11
0
22
10
5
18
13
18
15
21
15
1
19
11
10
21
13
13
10
23
20
12
33
22
19
28
19
22
16
23
16
6
33
20
12
26
21
24
22
30
23
7
25
12
5
19
12
11
4
15
18
10
30
22
20
29
21
25
20
27
23
10
29
16
11
25
18
20
16
28
25
13
32
19
16
28
20
21
12
21
18
7
27
17
14
25
17
20
12
19
18
6
20
8
5
15
8
9
5
15
11
4
28
14
11
24
15
19
11
19
20
7
23
11
5
16
11
17
15
24
21
8
28
23
20
29
18
