# Supplementary material for: Determination of the Time-frequency Features for Impulse Components in EEG Signals
Source: Neuroinformatics. 2025 Jan 23;23(2):17. doi: 10.1007/s12021-024-09698-y (PMC11757888; doi:10.1007/s12021-024-09698-y)
Supplement: Supplementary file 1 — (zip 772 KB) [file 12021_2024_9698_MOESM1_ESM.zip › Suplementary_FilimonovaFriedmann/DATA/Fp2A2-s15.asc]

;NeuroSoft EEG ASCII export file. Version 1.0
;Frequency: 500 
;Derivations number: 1
;Derivation names: Fp2A2
-4
0
-7
-4
-7
-13
-6
-1
-12
-20
-15
-17
-21
-19
-15
-19
-22
-18
-19
-15
-12
-21
-19
-15
-13
-17
-21
-8
-6
-12
-2
-5
-10
-7
-4
-6
-11
-5
-9
-16
-4
-1
-9
-8
-7
-10
-8
-8
-15
-7
2
-4
-5
0
4
-4
-12
-5
-12
-22
-13
-14
-18
-16
-14
-19
-16
1
-5
-18
-12
-11
-13
-1
15
5
-12
-5
-10
-17
-3
-2
-7
-8
-5
-5
-4
8
2
-5
3
-2
-4
-5
-9
-10
-7
7
5
-2
11
8
-1
-1
1
-2
-8
3
3
-1
8
-1
-4
4
4
2
-3
0
-6
-13
-4
-7
-12
-7
-1
-5
-7
2
-2
-7
0
-5
-8
-10
-14
-11
-14
-5
-6
-15
-1
4
-1
-2
-3
-6
-13
-7
-1
-3
2
0
-3
4
9
2
1
11
6
1
6
0
-4
1
8
9
7
13
7
1
10
10
6
0
1
3
-3
5
11
7
8
2
0
9
15
5
-5
1
-2
-6
4
4
-1
-2
-1
-3
-5
4
-2
-14
-1
5
4
10
16
13
1
4
5
0
11
10
1
0
5
4
2
13
10
1
10
13
7
4
5
4
2
13
10
1
9
11
5
5
6
4
4
13
4
-5
4
1
-1
5
9
6
0
4
2
4
16
14
8
9
12
5
-1
12
12
7
13
6
0
4
11
9
6
21
16
8
14
3
4
8
3
4
3
8
1
-9
3
3
-1
8
13
4
-1
5
0
0
14
12
2
-4
-2
-7
-16
-5
-4
-10
-5
-11
-17
-15
-9
-10
-12
-6
-26
-37
-23
-27
-26
-23
-27
-30
-33
-22
-27
-39
-35
-41
-48
-44
-40
-47
-59
-56
-56
-63
-57
-61
-70
-67
-64
-70
-74
-65
-72
-91
-86
-88
-99
-96
-91
-99
-107
-103
-105
-110
-96
-93
-105
-115
-123
-125
-127
-118
-116
-127
-119
-121
-128
-119
-115
-113
-110
-106
-106
-111
-107
-106
-101
-91
-85
-81
-79
-74
-71
-66
-62
-67
-67
-62
-55
-53
-56
-45
-43
-40
-22
-18
-17
-6
-6
-18
-23
-12
-12
-14
1
6
-2
-1
8
7
3
10
8
6
15
13
11
15
22
21
28
39
27
21
28
21
18
28
34
31
26
34
33
30
42
40
30
31
31
23
23
38
39
29
33
36
33
35
39
36
35
43
39
32
34
32
33
33
38
40
33
35
35
35
42
41
35
29
35
35
30
40
37
25
34
41
40
45
49
41
31
32
29
21
28
26
20
28
29
24
33
47
38
28
37
33
21
21
26
26
24
28
24
22
32
27
26
35
37
29
20
24
25
21
32
35
30
32
35
26
19
37
33
20
32
30
26
34
38
39
36
38
32
26
36
32
21
24
30
26
23
38
39
31
37
37
30
27
31
30
24
28
24
21
33
38
37
30
29
29
19
26
25
17
24
20
15
16
18
16
13
27
26
20
26
21
15
17
20
18
10
20
24
21
29
27
18
21
30
31
31
32
19
16
26
21
18
22
23
13
9
26
26
15
19
18
18
20
23
21
17
28
26
19
33
34
23
18
19
21
22
29
27
14
15
13
5
16
24
16
16
22
19
19
32
32
25
31
39
30
23
37
32
16
22
24
22
27
30
23
19
32
22
12
29
25
15
19
23
17
11
17
10
6
19
16
12
18
21
16
11
16
16
13
18
21
16
14
19
15
13
24
17
10
20
22
19
16
17
16
11
12
12
12
17
11
2
7
10
7
10
16
8
4
11
6
6
13
18
20
14
16
13
11
18
19
20
19
22
21
15
24
14
2
11
6
4
7
12
14
6
15
21
17
20
15
11
14
12
2
-1
7
3
1
7
8
10
9
10
7
0
11
10
3
10
10
6
5
9
5
0
17
12
-1
14
15
6
9
11
7
9
17
9
9
19
11
1
3
10
10
3
10
12
6
15
20
12
10
16
8
0
13
9
4
17
9
5
13
11
7
9
22
15
3
13
13
11
18
20
17
9
10
4
-3
2
0
0
6
13
10
5
16
11
3
10
12
9
6
13
6
-5
5
0
-4
9
2
-6
-2
0
-3
-5
5
5
0
11
4
-13
-10
-5
-9
-10
2
0
-9
-3
-1
-6
-2
2
-6
-4
6
-4
-12
-8
-9
-6
-2
2
-4
-13
-4
-6
-12
-1
3
-5
-9
-4
-3
-2
7
4
-1
4
-2
-7
0
7
1
-9
0
0
-3
14
8
-8
-1
3
0
-2
5
1
-8
1
-1
-10
0
13
7
2
12
6
-2
6
7
4
4
8
4
-8
-1
-1
-8
-1
1
-7
-11
-8
-14
-12
7
1
-12
-4
0
-3
-5
-8
-16
-20
-9
-12
-19
-9
-12
-20
-17
-10
-14
-22
-14
-18
-28
-24
-23
-19
-10
-7
-10
-13
-8
-12
-18
-6
-3
-17
-20
-13
-19
-20
-4
-2
-5
-3
-13
-19
-15
-10
-10
-15
-12
-19
-26
-13
-9
-11
-10
-15
-22
-19
-9
-14
-17
-4
-6
-18
-20
-9
-12
-16
-2
-8
-17
-9
-11
-14
-10
-1
-3
-16
-10
-12
-19
-10
-4
1
4
4
-1
-8
4
4
-3
5
-1
-6
-1
