# Supplementary material for: Determination of the Time-frequency Features for Impulse Components in EEG Signals
Source: Neuroinformatics. 2025 Jan 23;23(2):17. doi: 10.1007/s12021-024-09698-y (PMC11757888; doi:10.1007/s12021-024-09698-y)
Supplement: Supplementary file 1 — (zip 772 KB) [file 12021_2024_9698_MOESM1_ESM.zip › Suplementary_FilimonovaFriedmann/DATA/Fig-1_Krawtchouk.asc]

M=64 l=0.1   
0.036194 -0.09576 0.177725 -0.26713
0.095761 -0.21314 0.320941 -0.37021
0.177725 -0.32094 0.363283 -0.26395
0.267135 -0.37021 0.263955 -0.01395
0.34487 -0.33311 0.063297 0.213378
0.394889 -0.21559 -0.14595 0.281756
0.409253 -0.05156 -0.27473 0.171065
0.389277 0.114437 -0.2809 -0.03191
0.34331 0.245101 -0.17867 -0.20616
0.282895 0.320773 -0.0192 -0.26925
0.21913 0.340496 0.139389 -0.20816
0.160333 0.316467 0.255171 -0.06559
0.111253 0.266314 0.311324 0.095301
0.073452 0.206674 0.312656 0.222781
0.04627 0.149624 0.276063 0.29178
0.027876 0.10185 0.220986 0.302774
0.016094 0.065562 0.163196 0.271753
0.00892 0.040084 0.11243 0.219106
0.004753 0.023356 0.072818 0.161996
0.002438 0.013005 0.044589 0.11125
0.001206 0.006936 0.025925 0.071587
0.000575 0.00355 0.014361 0.043434
0.000265 0.001746 0.0076 0.024967
0.000118 0.000827 0.00385 0.013646
5.07E-05 0.000377 0.001871 0.007113
2.11E-05 0.000166 0.000874 0.003544
8.51E-06 7.04E-05 0.000392 0.001691
3.32E-06 2.89E-05 0.00017 0.000774
1.26E-06 1.14E-05 7.07E-05 0.000341
4.60E-07 4.38E-06 2.84E-05 0.000144
1.63E-07 1.62E-06 1.10E-05 5.86E-05
5.61E-08 5.82E-07 4.12E-06 2.30E-05
1.87E-08 2.02E-07 1.49E-06 8.69E-06
6.04E-09 6.77E-08 5.21E-07 3.17E-06
1.89E-09 2.20E-08 1.76E-07 1.11E-06
5.74E-10 6.92E-09 5.74E-08 3.77E-07
1.69E-10 2.10E-09 1.81E-08 1.23E-07
4.80E-11 6.19E-10 5.51E-09 3.90E-08
1.32E-11 1.76E-10 1.62E-09 1.19E-08
3.54E-12 4.85E-11 4.61E-10 3.49E-09
9.13E-13 1.29E-11 1.27E-10 9.90E-10
2.28E-13 3.32E-12 3.35E-11 2.71E-10
5.50E-14 8.24E-13 8.57E-12 7.13E-11
1.30E-14 1.97E-13 2.11E-12 1.81E-11
3.00E-15 4.60E-14 5.01E-13 4.42E-12
1.00E-15 1.00E-14 1.14E-13 1.04E-12
0 2.00E-15 2.50E-14 2.34E-13
0 0 5.00E-15 5.10E-14
0 0 1.00E-15 1.10E-14
0 0 0 2.00E-15
0 0 0 0
0 0 0 0
0 0 0 0
0 0 0 0
0 0 0 0
0 0 0 0
0 0 0 0
0 0 0 0
0 0 0 0
0 0 0 0
0 0 0 0
0 0 0 0
0 0 0 0
0 0 0 0
M=64 l=0.2   
0.000886 -0.00352 0.009786 -0.02206
0.003515 -0.01284 0.032674 -0.06672
0.009786 -0.03267 0.075182 -0.13705
0.022065 -0.06672 0.137054 -0.21863
0.042728 -0.11574 0.2086 -0.28252
0.073388 -0.17568 0.2711 -0.29628
0.114087 -0.23716 0.302044 -0.24017
0.162777 -0.28711 0.283618 -0.12008
0.215334 -0.31199 0.21074 0.030932
0.26616 -0.3018 0.094858 0.164283
0.30925 -0.25325 -0.03849 0.235496
0.339407 -0.17105 -0.15744 0.222268
0.353266 -0.06676 -0.23382 0.132734
0.349853 0.044077 -0.25135 0.000878
0.33058 0.145772 -0.20945 -0.12774
0.298744 0.225829 -0.12168 -0.21288
0.25872 0.277063 -0.01025 -0.23223
0.215092 0.298089 0.100993 -0.18565
0.171924 0.292415 0.192571 -0.09124
0.132293 0.266677 0.252954 0.023567
0.098111 0.228675 0.279174 0.131638
0.070196 0.185721 0.275191 0.21329
0.048495 0.14358 0.249098 0.259295
0.032374 0.106047 0.210244 0.270166
0.020897 0.075035 0.167039 0.253106
0.01305 0.05097 0.125726 0.218273
0.007889 0.033294 0.090054 0.175632
0.004617 0.020942 0.061591 0.133008
0.002618 0.012697 0.040324 0.095367
0.001438 0.007428 0.025322 0.065017
0.000765 0.004195 0.015276 0.04228
0.000395 0.002288 0.008863 0.026289
0.000197 0.001206 0.004951 0.015659
9.57E-05 0.000615 0.002664 0.008948
4.49E-05 0.000303 0.001382 0.004911
2.05E-05 0.000144 0.000692 0.002591
9.02E-06 6.65E-05 0.000334 0.001315
3.85E-06 2.96E-05 0.000155 0.000642
1.59E-06 1.27E-05 6.98E-05 0.000302
6.38E-07 5.30E-06 3.03E-05 0.000137
2.47E-07 2.13E-06 1.26E-05 5.95E-05
9.25E-08 8.27E-07 5.10E-06 2.49E-05
3.35E-08 3.10E-07 1.98E-06 1.01E-05
1.17E-08 1.12E-07 7.41E-07 3.91E-06
3.94E-09 3.90E-08 2.67E-07 1.46E-06
1.28E-09 1.31E-08 9.24E-08 5.22E-07
4.01E-10 4.21E-09 3.08E-08 1.80E-07
1.20E-10 1.31E-09 9.82E-09 5.92E-08
3.48E-11 3.88E-10 3.00E-09 1.87E-08
9.62E-12 1.10E-10 8.80E-10 5.63E-09
2.55E-12 3.00E-11 2.46E-10 1.62E-09
6.43E-13 7.77E-12 6.55E-11 4.44E-10
1.54E-13 1.92E-12 1.66E-11 1.15E-10
3.50E-14 4.47E-13 3.97E-12 2.84E-11
8.00E-15 9.90E-14 8.98E-13 6.59E-12
2.00E-15 2.00E-14 1.91E-13 1.44E-12
0 4.00E-15 3.80E-14 2.91E-13
0 1.00E-15 7.00E-15 5.50E-14
0 0 1.00E-15 9.00E-15
0 0 0 1.00E-15
0 0 0 0
0 0 0 0
0 0 0 0
0 0 0 0
M=64 l=0.3   
1.32E-05 -6.90E-05 0.00025 -0.00074
6.86E-05 -0.00034 0.001162 -0.00323
0.00025 -0.00116 0.00376 -0.00978
0.000738 -0.00323 0.009779 -0.02369
0.001871 -0.00767 0.02165 -0.04852
0.004208 -0.01608 0.042065 -0.08651
0.008565 -0.03038 0.073068 -0.13647
0.016001 -0.05235 0.114775 -0.19204
0.027714 -0.08305 0.164155 -0.24145
0.044851 -0.12207 0.214432 -0.26963
0.068231 -0.16695 0.255631 -0.26256
0.098047 -0.21295 0.276481 -0.21272
0.133615 -0.25347 0.26736 -0.12344
0.173253 -0.28103 0.223462 -0.01018
0.214345 -0.28875 0.147123 0.102416
0.253616 -0.27193 0.04837 0.187172
0.287574 -0.22928 -0.05671 0.22258
0.313029 -0.16352 -0.14942 0.19968
0.327596 -0.08106 -0.21286 0.125096
0.33005 0.009074 -0.23579 0.019155
0.320482 0.096921 -0.21514 -0.09019
0.30022 0.173332 -0.15625 -0.17545
0.271559 0.231444 -0.07111 -0.2169
0.237358 0.267552 0.024809 -0.20703
0.200604 0.281274 0.116076 -0.15102
0.164026 0.275083 0.190353 -0.0637
0.129817 0.253401 0.240176 0.035492
0.099486 0.221547 0.263388 0.127789
0.073849 0.184759 0.262358 0.199179
0.053112 0.14748 0.242482 0.242371
0.037015 0.11296 0.210474 0.25672
0.025002 0.083172 0.172875 0.246655
0.016367 0.058949 0.135042 0.219417
0.010385 0.040258 0.10068 0.182864
0.006386 0.026512 0.071822 0.143851
0.003806 0.016845 0.049114 0.10735
0.002197 0.01033 0.032239 0.076265
0.001229 0.006114 0.020333 0.051709
0.000665 0.003494 0.01233 0.033521
0.000349 0.001927 0.007191 0.020803
0.000177 0.001026 0.004035 0.01237
8.67E-05 0.000527 0.002179 0.007052
4.11E-05 0.000261 0.001131 0.003855
1.88E-05 0.000125 0.000565 0.002021
8.30E-06 5.72E-05 0.000271 0.001016
3.53E-06 2.53E-05 0.000125 0.000489
1.45E-06 1.08E-05 5.53E-05 0.000226
5.69E-07 4.40E-06 2.35E-05 9.97E-05
2.15E-07 1.72E-06 9.52E-06 4.21E-05
7.79E-08 6.45E-07 3.70E-06 1.69E-05
2.70E-08 2.31E-07 1.37E-06 6.50E-06
8.92E-09 7.87E-08 4.83E-07 2.37E-06
2.80E-09 2.55E-08 1.62E-07 8.21E-07
8.37E-10 7.84E-09 5.12E-08 2.69E-07
2.36E-10 2.27E-09 1.53E-08 8.28E-08
6.24E-11 6.19E-10 4.29E-09 2.39E-08
1.54E-11 1.58E-10 1.12E-09 6.44E-09
3.54E-12 3.71E-11 2.72E-10 1.60E-09
7.46E-13 8.02E-12 6.03E-11 3.66E-10
1.42E-13 1.57E-12 1.21E-11 7.54E-11
2.40E-14 2.72E-13 2.15E-12 1.37E-11
3.00E-15 4.00E-14 3.27E-13 2.15E-12
0 5.00E-15 4.00E-14 2.72E-13
0 0 3.00E-15 2.40E-14
M=64 l=0.4   
1.03E-07 -6.70E-07 3.03E-06 -1.10E-05
6.66E-07 -4.10E-06 1.81E-05 -6.40E-05
3.03E-06 -1.80E-05 7.53E-05 -0.00025
1.11E-05 -6.40E-05 0.000253 -0.00081
3.52E-05 -0.00019 0.000729 -0.00222
9.89E-05 -0.00051 0.00185 -0.00533
0.000251 -0.00124 0.004228 -0.01148
0.000585 -0.00274 0.008813 -0.02248
0.001263 -0.00559 0.01692 -0.04033
0.002549 -0.01062 0.030113 -0.06668
0.004837 -0.01891 0.049929 -0.10197
0.008669 -0.03166 0.077388 -0.14443
0.014735 -0.05002 0.112363 -0.18941
0.023829 -0.07476 0.152957 -0.22927
0.036769 -0.10591 0.19511 -0.25433
0.054262 -0.14234 0.232676 -0.25499
0.076738 -0.18156 0.25815 -0.22449
0.104181 -0.2197 0.264031 -0.16178
0.135983 -0.25179 0.244625 -0.07327
0.170871 -0.27245 0.197836 0.027246
0.206935 -0.27673 0.126429 0.120964
0.241776 -0.26115 0.038297 0.188385
0.27276 -0.22447 -0.05452 0.21439
0.297347 -0.16823 -0.13793 0.192597
0.313431 -0.09673 -0.19859 0.127566
0.319638 -0.01644 -0.22663 0.034051
0.315514 0.064913 -0.21775 -0.06658
0.301573 0.139601 -0.17401 -0.15167
0.279202 0.201048 -0.10319 -0.20287
0.250442 0.244746 -0.017 -0.21019
0.217691 0.268724 0.071426 -0.17378
0.183388 0.273542 0.150082 -0.10288
0.149736 0.261854 0.210071 -0.01268
0.118496 0.237697 0.246684 0.079786
0.090882 0.205677 0.259462 0.159562
0.067546 0.170235 0.251428 0.216493
0.048639 0.135092 0.227825 0.246319
0.033925 0.102949 0.194728 0.250224
0.022912 0.075422 0.157871 0.233303
0.014978 0.053157 0.121844 0.202608
0.009473 0.036056 0.089744 0.165321
0.005793 0.023539 0.063184 0.127448
0.003423 0.014791 0.042567 0.093163
0.001953 0.008942 0.027456 0.064727
0.001075 0.005199 0.016959 0.042807
0.00057 0.002905 0.010031 0.026971
0.000291 0.001559 0.005678 0.016195
0.000143 0.000802 0.003074 0.009267
6.75E-05 0.000396 0.00159 0.00505
3.05E-05 0.000187 0.000785 0.002619
1.32E-05 8.40E-05 0.000369 0.00129
5.43E-06 3.60E-05 0.000165 0.000603
2.13E-06 1.47E-05 7.00E-05 0.000267
7.92E-07 5.66E-06 2.81E-05 0.000111
2.78E-07 2.06E-06 1.06E-05 4.37E-05
9.19E-08 7.04E-07 3.76E-06 1.61E-05
2.84E-08 2.25E-07 1.24E-06 5.50E-06
8.11E-09 6.64E-08 3.79E-07 1.74E-06
2.13E-09 1.80E-08 1.06E-07 5.03E-07
5.06E-10 4.40E-09 2.68E-08 1.31E-07
1.07E-10 9.56E-10 5.98E-09 3.03E-08
1.93E-11 1.78E-10 1.15E-09 5.98E-09
2.84E-12 2.68E-11 1.78E-10 9.56E-10
2.92E-13 2.84E-12 1.93E-11 1.07E-10
M=64 l=0.5   
3.29E-10 -2.60E-09 1.46E-08 -6.60E-08
2.61E-09 -2.00E-08 1.08E-07 -4.70E-07
1.46E-08 -1.10E-07 5.63E-07 -2.40E-06
6.56E-08 -4.70E-07 2.37E-06 -9.60E-06
2.54E-07 -1.80E-06 8.52E-06 -3.30E-05
8.73E-07 -5.80E-06 2.71E-05 -0.0001
2.71E-06 -1.70E-05 7.79E-05 -0.00028
7.75E-06 -4.80E-05 0.000205 -0.0007
2.05E-05 -0.00012 0.000498 -0.00163
5.07E-05 -0.00029 0.001124 -0.0035
0.000118 -0.00064 0.002379 -0.00704
0.000258 -0.00133 0.00473 -0.01324
0.000538 -0.00264 0.008873 -0.0234
0.001065 -0.00497 0.015742 -0.03897
0.002013 -0.00888 0.026469 -0.06118
0.003639 -0.01513 0.042241 -0.09059
0.006303 -0.02462 0.064036 -0.12648
0.01048 -0.03829 0.092247 -0.16624
0.016753 -0.05699 0.126238 -0.20505
0.025783 -0.08121 0.163939 -0.23612
0.038242 -0.11081 0.201624 -0.25159
0.054722 -0.14478 0.234031 -0.24412
0.075609 -0.18099 0.254924 -0.20906
0.100949 -0.21621 0.258126 -0.1464
0.130325 -0.24629 0.23887 -0.06213
0.162776 -0.2666 0.195216 0.031857
0.196787 -0.27272 0.129135 0.119488
0.230364 -0.26121 0.046914 0.183805
0.261208 -0.23036 -0.04137 0.211036
0.28696 -0.18077 -0.12337 0.194402
0.305493 -0.11547 -0.18664 0.136438
0.315193 -0.03971 -0.2211 0.049032
0.315193 0.039711 -0.2211 -0.04903
0.305493 0.115465 -0.18664 -0.13644
0.28696 0.180768 -0.12337 -0.1944
0.261208 0.230364 -0.04137 -0.21104
0.230364 0.261208 0.046914 -0.1838
0.196787 0.272721 0.129135 -0.11949
0.162776 0.266602 0.195216 -0.03186
0.130325 0.246291 0.23887 0.062129
0.100949 0.216213 0.258126 0.146402
0.075609 0.180992 0.254924 0.209061
0.054722 0.144781 0.234031 0.244123
0.038242 0.110814 0.201624 0.251585
0.025783 0.081208 0.163939 0.236121
0.016753 0.056989 0.126238 0.205047
0.01048 0.03829 0.092247 0.166235
0.006303 0.024616 0.064036 0.126481
0.003639 0.015129 0.042241 0.090591
0.002013 0.008878 0.026469 0.061175
0.001065 0.004966 0.015742 0.038968
0.000538 0.002643 0.008873 0.023404
0.000258 0.001335 0.00473 0.013237
0.000118 0.000638 0.002379 0.007036
5.07E-05 0.000287 0.001124 0.003504
2.05E-05 0.000121 0.000498 0.001629
7.75E-06 4.78E-05 0.000205 0.000703
2.71E-06 1.74E-05 7.79E-05 0.000279
8.73E-07 5.83E-06 2.71E-05 0.000101
2.54E-07 1.76E-06 8.52E-06 3.32E-05
6.56E-08 4.71E-07 2.37E-06 9.58E-06
1.46E-08 1.08E-07 5.63E-07 2.37E-06
2.61E-09 2.01E-08 1.08E-07 4.71E-07
3.29E-10 2.61E-09 1.46E-08 6.56E-08
M=64 l=0.6   
2.92E-13 -2.80E-12 1.93E-11 -1.10E-10
2.84E-12 -2.70E-11 1.78E-10 -9.60E-10
1.93E-11 -1.80E-10 1.15E-09 -6.00E-09
1.07E-10 -9.60E-10 5.98E-09 -3.00E-08
5.06E-10 -4.40E-09 2.68E-08 -1.30E-07
2.13E-09 -1.80E-08 1.06E-07 -5.00E-07
8.11E-09 -6.60E-08 3.79E-07 -1.70E-06
2.84E-08 -2.20E-07 1.24E-06 -5.50E-06
9.19E-08 -7.00E-07 3.76E-06 -1.60E-05
2.78E-07 -2.10E-06 1.06E-05 -4.40E-05
7.92E-07 -5.70E-06 2.81E-05 -0.00011
2.13E-06 -1.50E-05 7.00E-05 -0.00027
5.43E-06 -3.60E-05 0.000165 -0.0006
1.32E-05 -8.40E-05 0.000369 -0.00129
3.05E-05 -0.00019 0.000785 -0.00262
6.75E-05 -0.0004 0.00159 -0.00505
0.000143 -0.0008 0.003074 -0.00927
0.000291 -0.00156 0.005678 -0.0162
0.00057 -0.0029 0.010031 -0.02697
0.001075 -0.0052 0.016959 -0.04281
0.001953 -0.00894 0.027456 -0.06473
0.003423 -0.01479 0.042567 -0.09316
0.005793 -0.02354 0.063184 -0.12745
0.009473 -0.03606 0.089744 -0.16532
0.014978 -0.05316 0.121844 -0.20261
0.022912 -0.07542 0.157871 -0.2333
0.033925 -0.10295 0.194728 -0.25022
0.048639 -0.13509 0.227825 -0.24632
0.067546 -0.17024 0.251428 -0.21649
0.090882 -0.20568 0.259462 -0.15956
0.118496 -0.2377 0.246684 -0.07979
0.149736 -0.26185 0.210071 0.012679
0.183388 -0.27354 0.150082 0.102879
0.217691 -0.26872 0.071426 0.173781
0.250442 -0.24475 -0.017 0.210188
0.279202 -0.20105 -0.10319 0.202865
0.301573 -0.1396 -0.17401 0.151674
0.315514 -0.06491 -0.21775 0.066577
0.319638 0.01644 -0.22663 -0.03405
0.313431 0.096727 -0.19859 -0.12757
0.297347 0.168233 -0.13793 -0.1926
0.27276 0.224468 -0.05452 -0.21439
0.241776 0.261148 0.038297 -0.18839
0.206935 0.276734 0.126429 -0.12096
0.170871 0.272449 0.197836 -0.02725
0.135983 0.251792 0.244625 0.073267
0.104181 0.219698 0.264031 0.161781
0.076738 0.18156 0.25815 0.224495
0.054262 0.142337 0.232676 0.254991
0.036769 0.105908 0.19511 0.254332
0.023829 0.074765 0.152957 0.229266
0.014735 0.05002 0.112363 0.18941
0.008669 0.031659 0.077388 0.144429
0.004837 0.018908 0.049929 0.101965
0.002549 0.010621 0.030113 0.066684
0.001263 0.005587 0.01692 0.040334
0.000585 0.002737 0.008813 0.022483
0.000251 0.001239 0.004228 0.011483
9.89E-05 0.000514 0.00185 0.005327
3.52E-05 0.000192 0.000729 0.002217
1.11E-05 6.36E-05 0.000253 0.000812
3.03E-06 1.81E-05 7.53E-05 0.000253
6.66E-07 4.14E-06 1.81E-05 6.36E-05
1.03E-07 6.66E-07 3.03E-06 1.11E-05
M=64 l=0.7   
0 0 3.00E-15 -2.40E-14
0 -5.00E-15 4.00E-14 -2.70E-13
3.00E-15 -4.00E-14 3.27E-13 -2.10E-12
2.40E-14 -2.70E-13 2.15E-12 -1.40E-11
1.42E-13 -1.60E-12 1.21E-11 -7.50E-11
7.46E-13 -8.00E-12 6.03E-11 -3.70E-10
3.54E-12 -3.70E-11 2.72E-10 -1.60E-09
1.54E-11 -1.60E-10 1.12E-09 -6.40E-09
6.24E-11 -6.20E-10 4.29E-09 -2.40E-08
2.36E-10 -2.30E-09 1.53E-08 -8.30E-08
8.37E-10 -7.80E-09 5.12E-08 -2.70E-07
2.80E-09 -2.60E-08 1.62E-07 -8.20E-07
8.92E-09 -7.90E-08 4.83E-07 -2.40E-06
2.70E-08 -2.30E-07 1.37E-06 -6.50E-06
7.79E-08 -6.40E-07 3.70E-06 -1.70E-05
2.15E-07 -1.70E-06 9.52E-06 -4.20E-05
5.69E-07 -4.40E-06 2.35E-05 -1.00E-04
1.45E-06 -1.10E-05 5.53E-05 -0.00023
3.53E-06 -2.50E-05 0.000125 -0.00049
8.30E-06 -5.70E-05 0.000271 -0.00102
1.88E-05 -0.00012 0.000565 -0.00202
4.11E-05 -0.00026 0.001131 -0.00386
8.67E-05 -0.00053 0.002179 -0.00705
0.000177 -0.00103 0.004035 -0.01237
0.000349 -0.00193 0.007191 -0.0208
0.000665 -0.00349 0.01233 -0.03352
0.001229 -0.00611 0.020333 -0.05171
0.002197 -0.01033 0.032239 -0.07626
0.003806 -0.01685 0.049114 -0.10735
0.006386 -0.02651 0.071822 -0.14385
0.010385 -0.04026 0.10068 -0.18286
0.016367 -0.05895 0.135042 -0.21942
0.025002 -0.08317 0.172875 -0.24666
0.037015 -0.11296 0.210474 -0.25672
0.053112 -0.14748 0.242482 -0.24237
0.073849 -0.18476 0.262358 -0.19918
0.099486 -0.22155 0.263388 -0.12779
0.129817 -0.2534 0.240176 -0.03549
0.164026 -0.27508 0.190353 0.063696
0.200604 -0.28127 0.116076 0.151019
0.237358 -0.26755 0.024809 0.207032
0.271559 -0.23144 -0.07111 0.216897
0.30022 -0.17333 -0.15625 0.175446
0.320482 -0.09692 -0.21514 0.090193
0.33005 -0.00907 -0.23579 -0.01916
0.327596 0.081059 -0.21286 -0.1251
0.313029 0.163515 -0.14942 -0.19968
0.287574 0.22928 -0.05671 -0.22258
0.253616 0.271933 0.04837 -0.18717
0.214345 0.288755 0.147123 -0.10242
0.173253 0.28103 0.223462 0.010182
0.133615 0.253469 0.26736 0.123441
0.098047 0.212951 0.276481 0.212723
0.068231 0.166951 0.255631 0.262563
0.044851 0.122075 0.214432 0.269629
0.027714 0.083051 0.164155 0.241452
0.016001 0.052349 0.114775 0.192042
0.008565 0.030377 0.073068 0.136473
0.004208 0.016081 0.042065 0.086511
0.001871 0.007666 0.02165 0.048519
0.000738 0.003226 0.009779 0.023689
0.00025 0.001162 0.00376 0.009779
6.86E-05 0.000338 0.001162 0.003226
1.32E-05 6.86E-05 0.00025 0.000738
M=64 l=0.8   
0 0 0 0
0 0 0 0
0 0 0 0
0 0 0 0
0 0 0 -1.00E-15
0 0 1.00E-15 -9.00E-15
0 -1.00E-15 7.00E-15 -5.50E-14
0 -4.00E-15 3.80E-14 -2.90E-13
2.00E-15 -2.00E-14 1.91E-13 -1.40E-12
8.00E-15 -9.90E-14 8.98E-13 -6.60E-12
3.50E-14 -4.50E-13 3.97E-12 -2.80E-11
1.54E-13 -1.90E-12 1.66E-11 -1.20E-10
6.43E-13 -7.80E-12 6.55E-11 -4.40E-10
2.55E-12 -3.00E-11 2.46E-10 -1.60E-09
9.62E-12 -1.10E-10 8.80E-10 -5.60E-09
3.48E-11 -3.90E-10 3.00E-09 -1.90E-08
1.20E-10 -1.30E-09 9.82E-09 -5.90E-08
4.01E-10 -4.20E-09 3.08E-08 -1.80E-07
1.28E-09 -1.30E-08 9.24E-08 -5.20E-07
3.94E-09 -3.90E-08 2.67E-07 -1.50E-06
1.17E-08 -1.10E-07 7.41E-07 -3.90E-06
3.35E-08 -3.10E-07 1.98E-06 -1.00E-05
9.25E-08 -8.30E-07 5.10E-06 -2.50E-05
2.47E-07 -2.10E-06 1.26E-05 -5.90E-05
6.38E-07 -5.30E-06 3.03E-05 -0.00014
1.59E-06 -1.30E-05 6.98E-05 -0.0003
3.85E-06 -3.00E-05 0.000155 -0.00064
9.02E-06 -6.60E-05 0.000334 -0.00131
2.05E-05 -0.00014 0.000692 -0.00259
4.49E-05 -0.0003 0.001382 -0.00491
9.57E-05 -0.00061 0.002664 -0.00895
0.000197 -0.00121 0.004951 -0.01566
0.000395 -0.00229 0.008863 -0.02629
0.000765 -0.00419 0.015276 -0.04228
0.001438 -0.00743 0.025322 -0.06502
0.002618 -0.0127 0.040324 -0.09537
0.004617 -0.02094 0.061591 -0.13301
0.007889 -0.03329 0.090054 -0.17563
0.01305 -0.05097 0.125726 -0.21827
0.020897 -0.07503 0.167039 -0.25311
0.032374 -0.10605 0.210244 -0.27017
0.048495 -0.14358 0.249098 -0.25929
0.070196 -0.18572 0.275191 -0.21329
0.098111 -0.22868 0.279174 -0.13164
0.132293 -0.26668 0.252954 -0.02357
0.171924 -0.29242 0.192571 0.091235
0.215092 -0.29809 0.100993 0.185651
0.25872 -0.27706 -0.01025 0.232233
0.298744 -0.22583 -0.12168 0.212879
0.33058 -0.14577 -0.20945 0.127736
0.349853 -0.04408 -0.25135 -0.00088
0.353266 0.066761 -0.23382 -0.13273
0.339407 0.171045 -0.15744 -0.22227
0.30925 0.253252 -0.03849 -0.2355
0.26616 0.301797 0.094858 -0.16428
0.215334 0.31199 0.21074 -0.03093
0.162777 0.287112 0.283618 0.120076
0.114087 0.237164 0.302044 0.240166
0.073388 0.175675 0.2711 0.296277
0.042728 0.11574 0.2086 0.282522
0.022065 0.066718 0.137054 0.218626
0.009786 0.032674 0.075182 0.137054
0.003515 0.012844 0.032674 0.066718
0.000886 0.003515 0.009786 0.022065
M=64 l=0.9   
0 0 0 0
0 0 0 0
0 0 0 0
0 0 0 0
0 0 0 0
0 0 0 0
0 0 0 0
0 0 0 0
0 0 0 0
0 0 0 0
0 0 0 0
0 0 0 0
0 0 0 0
0 0 0 0
0 0 0 -2.00E-15
0 0 1.00E-15 -1.10E-14
0 0 5.00E-15 -5.10E-14
0 -2.00E-15 2.50E-14 -2.30E-13
1.00E-15 -1.00E-14 1.14E-13 -1.00E-12
3.00E-15 -4.60E-14 5.01E-13 -4.40E-12
1.30E-14 -2.00E-13 2.11E-12 -1.80E-11
5.50E-14 -8.20E-13 8.57E-12 -7.10E-11
2.28E-13 -3.30E-12 3.35E-11 -2.70E-10
9.13E-13 -1.30E-11 1.27E-10 -9.90E-10
3.54E-12 -4.90E-11 4.61E-10 -3.50E-09
1.32E-11 -1.80E-10 1.62E-09 -1.20E-08
4.80E-11 -6.20E-10 5.51E-09 -3.90E-08
1.69E-10 -2.10E-09 1.81E-08 -1.20E-07
5.74E-10 -6.90E-09 5.74E-08 -3.80E-07
1.89E-09 -2.20E-08 1.76E-07 -1.10E-06
6.04E-09 -6.80E-08 5.21E-07 -3.20E-06
1.87E-08 -2.00E-07 1.49E-06 -8.70E-06
5.61E-08 -5.80E-07 4.12E-06 -2.30E-05
1.63E-07 -1.60E-06 1.10E-05 -5.90E-05
4.60E-07 -4.40E-06 2.84E-05 -0.00014
1.26E-06 -1.10E-05 7.07E-05 -0.00034
3.32E-06 -2.90E-05 0.00017 -0.00077
8.51E-06 -7.00E-05 0.000392 -0.00169
2.11E-05 -0.00017 0.000874 -0.00354
5.07E-05 -0.00038 0.001871 -0.00711
0.000118 -0.00083 0.00385 -0.01365
0.000265 -0.00175 0.0076 -0.02497
0.000575 -0.00355 0.014361 -0.04343
0.001206 -0.00694 0.025925 -0.07159
0.002438 -0.01301 0.044589 -0.11125
0.004753 -0.02336 0.072818 -0.162
0.00892 -0.04008 0.11243 -0.21911
0.016094 -0.06556 0.163196 -0.27175
0.027876 -0.10185 0.220986 -0.30277
0.04627 -0.14962 0.276063 -0.29178
0.073452 -0.20667 0.312656 -0.22278
0.111253 -0.26631 0.311324 -0.0953
0.160333 -0.31647 0.255171 0.065588
0.21913 -0.3405 0.139389 0.208156
0.282895 -0.32077 -0.0192 0.269253
0.34331 -0.2451 -0.17867 0.20616
0.389277 -0.11444 -0.2809 0.031906
0.409253 0.051561 -0.27473 -0.17107
0.394889 0.215589 -0.14595 -0.28176
0.34487 0.333113 0.063297 -0.21338
0.267135 0.370214 0.263955 0.013951
0.177725 0.320941 0.363283 0.263955
0.095761 0.213144 0.320941 0.370214
0.036194 0.095761 0.177725 0.267135
