# Supplementary material for: Determination of the Time-frequency Features for Impulse Components in EEG Signals
Source: Neuroinformatics. 2025 Jan 23;23(2):17. doi: 10.1007/s12021-024-09698-y (PMC11757888; doi:10.1007/s12021-024-09698-y)
Supplement: Supplementary file 1 — (zip 772 KB) [file 12021_2024_9698_MOESM1_ESM.zip › Suplementary_FilimonovaFriedmann/DATA/SI-ecg]

90	3225806
92	9032258
95	483871
98	0645161
100	645161
98	0645161
95	483871
98	0645161
100	645161
103	225806
105	806452
108	387097
110	967742
110	967742
108	387097
105	806452
105	806452
105	806452
105	806452
108	387097
108	387097
108	387097
110	967742
110	967742
108	387097
108	387097
105	806452
103	225806
103	225806
103	225806
103	225806
105	806452
105	806452
108	387097
108	387097
108	387097
108	387097
108	387097
105	806452
108	387097
108	387097
110	967742
110	967742
110	967742
108	387097
105	806452
103	225806
103	225806
100	645161
98	0645161
98	0645161
98	0645161
98	0645161
98	0645161
95	483871
98	0645161
98	0645161
95	483871
95	483871
95	483871
98	0645161
95	483871
95	483871
98	0645161
98	0645161
98	0645161
100	645161
100	645161
98	0645161
95	483871
95	483871
95	483871
92	9032258
92	9032258
92	9032258
90	3225806
90	3225806
90	3225806
92	9032258
92	9032258
92	9032258
95	483871
92	9032258
92	9032258
92	9032258
92	9032258
95	483871
92	9032258
95	483871
95	483871
95	483871
119	354839
122	580645
122	580645
122	580645
125	806452
172	043011
172	043011
172	043011
172	043011
172	043011
125	806452
122	580645
122	580645
122	580645
125	806452
125	806452
125	806452
125	806452
125	806452
125	806452
125	806452
125	806452
125	806452
125	806452
129	032258
129	032258
132	258065
132	258065
129	032258
129	032258
129	032258
129	032258
132	258065
132	258065
132	258065
132	258065
132	258065
132	258065
132	258065
132	258065
132	258065
129	032258
125	806452
125	806452
125	806452
129	032258
132	258065
135	483871
132	258065
132	258065
129	032258
125	806452
125	806452
125	806452
125	806452
125	806452
122	580645
98	0645161
98	0645161
98	0645161
100	645161
100	645161
100	645161
100	645161
98	0645161
98	0645161
98	0645161
98	0645161
98	0645161
95	483871
95	483871
98	0645161
95	483871
95	483871
92	9032258
90	3225806
90	3225806
90	3225806
90	3225806
90	3225806
90	3225806
90	3225806
87	7419355
85	1612903
91	0344828
91	0344828
87	7419355
87	7419355
93	7931034
93	7931034
93	7931034
93	7931034
93	7931034
91	0344828
91	0344828
91	0344828
65	0246305
65	0246305
65	0246305
65	0246305
65	0246305
65	0246305
63	0541872
58	9861751
58	9861751
58	9861751
63	0541872
60	8294931
62	6728111
64	516129
66	359447
66	359447
64	516129
68	9655172
70	9359606
72	9064039
74	8768473
76	8472906
76	8472906
76	8472906
76	8472906
76	8472906
76	8472906
76	8472906
76	8472906
76	8472906
78	817734
76	8472906
74	8768473
72	9064039
72	9064039
72	9064039
72	9064039
72	9064039
72	9064039
72	9064039
70	9359606
68	9655172
68	9655172
68	9655172
70	9359606
70	9359606
70	9359606
70	9359606
70	9359606
70	9359606
70	9359606
70	9359606
68	9655172
68	9655172
66	9950739
65	0246305
65	0246305
63	0541872
63	0541872
63	0541872
63	0541872
63	0541872
63	0541872
65	0246305
65	0246305
65	0246305
65	0246305
65	0246305
65	0246305
65	0246305
65	0246305
63	0541872
58	9861751
58	9861751
58	9861751
57	1428571
57	1428571
58	9861751
60	8294931
60	8294931
60	8294931
60	8294931
60	8294931
60	8294931
60	8294931
60	8294931
60	8294931
60	8294931
62	6728111
60	8294931
58	9861751
57	1428571
57	1428571
57	1428571
57	1428571
57	1428571
57	1428571
57	1428571
57	1428571
57	1428571
58	9861751
70	9677419
70	9677419
68	8172043
66	6666667
64	516129
64	516129
64	516129
62	3655914
62	3655914
62	3655914
60	6060606
62	6262626
64	6464646
66	6666667
68	6868687
70	7070707
70	7070707
70	7070707
70	7070707
70	7070707
70	7070707
70	7070707
72	7272727
72	7272727
70	7070707
68	6868687
66	6666667
64	6464646
64	6464646
64	6464646
64	6464646
66	6666667
68	6868687
68	6868687
68	6868687
68	6868687
68	6868687
68	6868687
68	6868687
68	6868687
68	6868687
68	6868687
68	6868687
68	6868687
68	6868687
68	6868687
68	6868687
68	6868687
68	6868687
68	6868687
68	6868687
68	6868687
68	6868687
68	6868687
68	6868687
68	6868687
68	6868687
68	6868687
68	6868687
70	7070707
70	7070707
84	8484848
84	8484848
84	8484848
84	8484848
87	2727273
89	6969697
112	121212
109	090909
112	121212
115	151515
118	181818
115	151515
115	151515
112	121212
112	121212
112	121212
112	121212
109	090909
109	090909
106	060606
109	677419
112	903226
112	903226
112	903226
112	903226
116	129032
112	903226
112	903226
112	903226
112	903226
112	903226
112	903226
112	903226
112	903226
112	903226
112	903226
116	129032
116	129032
112	903226
109	677419
109	677419
109	677419
109	677419
109	677419
106	451613
113	793103
113	793103
113	793103
113	793103
91	0344828
91	0344828
91	0344828
93	7931034
93	7931034
93	7931034
93	7931034
91	0344828
85	1612903
87	7419355
87	7419355
85	1612903
85	1612903
85	1612903
88	2758621
91	0344828
93	7931034
91	0344828
88	2758621
88	2758621
88	2758621
88	2758621
88	2758621
88	2758621
88	2758621
91	0344828
91	0344828
91	0344828
91	0344828
93	7931034
96	5517241
96	5517241
96	5517241
93	7931034
91	0344828
91	0344828
93	7931034
93	7931034
93	7931034
91	0344828
88	2758621
82	5806452
88	2758621
88	2758621
88	2758621
85	1612903
85	1612903
82	5806452
85	5172414
85	5172414
88	2758621
88	2758621
85	5172414
82	7586207
82	7586207
85	5172414
85	5172414
88	2758621
88	2758621
88	2758621
88	2758621
88	2758621
88	2758621
88	2758621
91	0344828
91	0344828
91	0344828
91	0344828
91	0344828
93	7931034
93	7931034
93	7931034
96	5517241
99	3103448
99	3103448
96	5517241
96	5517241
96	5517241
96	5517241
99	3103448
102	068966
102	068966
102	068966
99	3103448
102	068966
104	827586
104	827586
104	827586
104	827586
104	827586
104	827586
107	586207
107	586207
107	586207
104	827586
102	068966
99	3103448
99	3103448
102	068966
102	068966
102	068966
127	586207
131	034483
127	586207
131	034483
131	034483
131	034483
131	034483
131	034483
134	482759
134	482759
134	482759
137	931034
141	37931
137	931034
134	482759
131	034483
131	034483
131	034483
131	034483
131	034483
131	034483
131	034483
134	482759
137	931034
137	931034
141	37931
141	37931
137	931034
137	931034
137	931034
137	931034
137	931034
141	37931
144	827586
144	827586
141	37931
141	37931
141	37931
141	37931
144	827586
144	827586
141	37931
141	37931
141	37931
141	37931
144	827586
193	103448
193	103448
144	827586
141	37931
137	931034
137	931034
137	931034
137	931034
134	482759
137	931034
134	482759
134	482759
134	482759
137	931034
141	37931
144	827586
144	827586
141	37931
141	37931
141	37931
141	37931
144	827586
141	37931
141	37931
141	37931
137	931034
134	482759
131	034483
134	482759
134	482759
131	034483
127	586207
124	137931
120	689655
124	137931
124	137931
124	137931
120	689655
117	241379
117	241379
117	241379
113	793103
110	344828
110	344828
110	344828
110	344828
110	344828
113	793103
117	241379
120	689655
117	241379
113	793103
113	793103
117	241379
117	241379
113	793103
113	793103
110	344828
113	793103
113	793103
113	793103
113	793103
110	344828
110	344828
113	793103
113	793103
113	793103
117	241379
117	241379
117	241379
120	689655
124	137931
127	586207
131	034483
134	482759
134	482759
131	034483
127	586207
127	586207
127	586207
127	586207
131	034483
131	034483
131	034483
131	034483
131	034483
127	586207
124	137931
120	689655
124	137931
124	137931
127	586207
127	586207
124	137931
124	137931
124	137931
127	586207
131	034483
131	034483
131	034483
134	482759
134	482759
134	482759
134	482759
137	931034
137	931034
137	931034
137	931034
137	931034
134	482759
134	482759
134	482759
137	931034
137	931034
134	482759
134	482759
137	931034
141	37931
141	37931
141	37931
141	37931
110	344828
110	344828
110	344828
110	344828
110	344828
110	344828
110	344828
107	586207
107	586207
107	586207
107	586207
89	6551724
89	6551724
87	3563218
89	6551724
91	954023
94	2528736
96	5517241
96	5517241
96	5517241
96	5517241
96	5517241
96	5517241
96	5517241
96	5517241
96	5517241
96	5517241
94	2528736
91	954023
94	2528736
159	259259
155	555556
151	851852
148	148148
144	444444
140	740741
137	037037
127	586207
131	034483
131	034483
134	482759
134	482759
134	482759
137	931034
141	37931
141	37931
141	37931
141	37931
141	37931
141	37931
141	37931
141	37931
141	37931
141	37931
137	931034
141	37931
137	931034
134	482759
134	482759
134	482759
134	482759
134	482759
134	482759
140	740741
144	444444
148	148148
151	851852
155	555556
159	259259
162	962963
166	666667
166	666667
166	666667
170	37037
170	37037
170	37037
170	37037
166	666667
166	666667
166	666667
166	666667
166	666667
166	666667
166	666667
166	666667
170	37037
174	074074
177	777778
174	074074
170	37037
170	37037
170	37037
170	37037
166	666667
162	962963
166	666667
170	37037
170	37037
170	37037
170	37037
136	296296
136	296296
136	296296
136	296296
136	296296
136	296296
136	296296
136	296296
136	296296
136	296296
136	296296
136	296296
133	333333
130	37037
127	407407
106	17284
91	005291
88	8888889
86	7724868
101	234568
98	7654321
96	2962963
96	2962963
96	2962963
96	2962963
96	2962963
96	2962963
96	2962963
96	2962963
96	2962963
96	2962963
96	2962963
96	2962963
96	2962963
96	2962963
96	2962963
96	2962963
96	2962963
96	2962963
96	2962963
98	7654321
98	7654321
98	7654321
98	7654321
98	7654321
96	2962963
93	8271605
91	3580247
88	8888889
86	4197531
83	9506173
81	4814815
79	0123457
76	5432099
74	0740741
74	0740741
71	6049383
69	1358025
62	3655914
64	516129
64	516129
64	516129
64	516129
66	6666667
66	6666667
66	6666667
66	6666667
66	6666667
68	8172043
70	9677419
70	9677419
70	9677419
70	9677419
70	9677419
73	1182796
75	2688172
75	2688172
75	2688172
75	2688172
75	2688172
75	2688172
75	2688172
75	2688172
75	2688172
77	4193548
79	5698925
79	5698925
79	5698925
79	5698925
77	4193548
77	4193548
77	4193548
77	4193548
77	4193548
77	4193548
77	4193548
77	4193548
77	4193548
75	2688172
75	2688172
75	2688172
75	2688172
78	1609195
78	1609195
78	1609195
78	1609195
80	4597701
82	7586207
85	0574713
87	3563218
87	3563218
87	3563218
85	0574713
85	0574713
87	3563218
89	6551724
110	344828
113	103448
113	103448
113	103448
113	103448
144	827586
148	275862
151	724138
155	172414
155	172414
158	62069
162	068966
165	517241
165	517241
165	517241
165	517241
165	517241
168	965517
172	413793
175	862069
179	310345
179	310345
179	310345
175	862069
175	862069
175	862069
175	862069
175	862069
172	413793
168	965517
165	517241
165	517241
165	517241
165	517241
165	517241
165	517241
165	517241
165	517241
165	517241
165	517241
165	517241
165	517241
168	965517
172	413793
172	413793
172	413793
175	862069
179	310345
179	310345
175	862069
172	413793
168	965517
168	965517
168	965517
172	413793
175	862069
239	08046
239	08046
239	08046
239	08046
239	08046
234	482759
229	885057
225	287356
225	287356
225	287356
229	885057
229	885057
229	885057
234	482759
234	482759
229	885057
225	287356
220	689655
225	287356
229	885057
229	885057
229	885057
229	885057
229	885057
225	287356
225	287356
225	287356
220	689655
220	689655
220	689655
216	091954
216	091954
220	689655
225	287356
220	689655
216	091954
211	494253
206	896552
202	298851
202	298851
202	298851
197	701149
197	701149
197	701149
197	701149
193	103448
193	103448
193	103448
193	103448
188	505747
183	908046
179	310345
174	712644
174	712644
174	712644
174	712644
174	712644
179	310345
183	908046
183	908046
188	505747
183	908046
179	310345
179	310345
179	310345
183	908046
188	505747
193	103448
197	701149
202	298851
197	701149
193	103448
197	701149
202	298851
206	896552
206	896552
211	494253
216	091954
220	689655
225	287356
229	885057
234	482759
234	482759
234	482759
239	08046
239	08046
234	482759
229	885057
229	885057
234	482759
229	885057
168	965517
165	517241
165	517241
165	517241
165	517241
165	517241
165	517241
165	517241
165	517241
162	068966
162	068966
162	068966
162	068966
158	62069
162	068966
162	068966
165	517241
165	517241
165	517241
162	068966
162	068966
162	068966
158	62069
155	172414
155	172414
155	172414
158	62069
158	62069
155	172414
151	724138
148	275862
148	275862
144	827586
144	827586
141	37931
137	931034
137	931034
134	482759
134	482759
137	931034
137	931034
137	931034
137	931034
141	37931
144	827586
148	275862
148	275862
151	724138
155	172414
155	172414
158	62069
158	62069
158	62069
155	172414
158	62069
158	62069
158	62069
162	068966
165	517241
168	965517
168	965517
168	965517
168	965517
165	517241
162	068966
162	068966
158	62069
155	172414
155	172414
155	172414
158	62069
158	62069
155	172414
155	172414
155	172414
155	172414
155	172414
155	172414
155	172414
155	172414
155	172414
155	172414
155	172414
151	724138
148	275862
144	827586
144	827586
141	37931
137	931034
134	482759
104	827586
104	827586
104	827586
102	068966
99	3103448
99	3103448
99	3103448
99	3103448
99	3103448
99	3103448
99	3103448
99	3103448
99	3103448
102	068966
102	068966
102	068966
102	068966
99	3103448
96	5517241
96	5517241
96	5517241
96	5517241
96	5517241
96	5517241
96	5517241
96	5517241
93	7931034
93	7931034
93	7931034
93	7931034
93	7931034
96	5517241
96	5517241
96	5517241
96	5517241
96	5517241
96	5517241
96	5517241
99	3103448
99	3103448
99	3103448
96	5517241
96	5517241
96	5517241
96	5517241
103	703704
99	3103448
99	3103448
103	703704
103	703704
100	740741
100	740741
100	740741
100	740741
100	740741
100	740741
97	7777778
97	7777778
97	7777778
97	7777778
97	7777778
97	7777778
97	7777778
97	7777778
97	7777778
94	8148148
94	8148148
94	8148148
94	8148148
94	8148148
91	8518519
88	8888889
82	7586207
85	5172414
88	2758621
88	2758621
88	2758621
88	2758621
88	2758621
85	5172414
82	7586207
88	8888889
91	8518519
94	8148148
97	7777778
100	740741
103	703704
103	703704
103	703704
100	740741
97	7777778
97	7777778
97	7777778
97	7777778
100	740741
103	703704
106	666667
106	666667
103	703704
100	740741
125	925926
122	222222
122	222222
125	925926
125	925926
125	925926
125	925926
129	62963
133	333333
129	62963
120	689655
124	137931
124	137931
120	689655
129	62963
133	333333
137	037037
140	740741
144	444444
144	444444
144	444444
144	444444
144	444444
144	444444
144	444444
134	482759
137	931034
141	37931
144	827586
148	275862
148	275862
148	275862
151	724138
155	172414
158	62069
162	068966
162	068966
162	068966
162	068966
165	517241
165	517241
165	517241
132	413793
132	413793
132	413793
135	172414
132	413793
132	413793
132	413793
132	413793
132	413793
168	965517
168	965517
172	413793
172	413793
168	965517
168	965517
172	413793
172	413793
172	413793
234	482759
239	08046
243	678161
248	275862
248	275862
243	678161
248	275862
248	275862
248	275862
248	275862
248	275862
243	678161
239	08046
234	482759
234	482759
229	885057
229	885057
234	482759
239	08046
243	678161
248	275862
252	873563
252	873563
252	873563
252	873563
252	873563
252	873563
248	275862
243	678161
239	08046
234	482759
234	482759
239	08046
239	08046
243	678161
248	275862
248	275862
248	275862
243	678161
239	08046
234	482759
234	482759
234	482759
239	08046
239	08046
239	08046
234	482759
234	482759
234	482759
229	885057
168	965517
165	517241
165	517241
165	517241
168	965517
172	413793
175	862069
175	862069
175	862069
175	862069
175	862069
179	310345
182	758621
182	758621
179	310345
175	862069
175	862069
172	413793
168	965517
165	517241
168	965517
168	965517
168	965517
168	965517
168	965517
165	517241
162	068966
162	068966
162	068966
162	068966
165	517241
168	965517
172	413793
234	482759
234	482759
234	482759
239	08046
243	678161
248	275862
252	873563
257	471264
257	471264
257	471264
252	873563
257	471264
262	068966
262	068966
262	068966
266	666667
266	666667
262	068966
257	471264
252	873563
252	873563
252	873563
252	873563
248	275862
248	275862
248	275862
248	275862
243	678161
243	678161
248	275862
252	873563
248	275862
248	275862
248	275862
243	678161
239	08046
234	482759
229	885057
225	287356
225	287356
225	287356
225	287356
225	287356
225	287356
225	287356
225	287356
168	965517
168	965517
168	965517
168	965517
168	965517
168	965517
137	931034
141	37931
141	37931
141	37931
141	37931
141	37931
141	37931
144	827586
144	827586
141	37931
141	37931
137	931034
134	482759
134	482759
131	034483
131	034483
131	034483
131	034483
131	034483
134	482759
183	908046
183	908046
183	908046
183	908046
179	310345
179	310345
134	482759
134	482759
131	034483
127	586207
124	137931
120	689655
120	689655
116	129032
119	354839
119	354839
119	354839
122	580645
122	580645
122	580645
122	580645
125	806452
129	032258
125	806452
125	806452
125	806452
122	580645
122	580645
125	806452
129	032258
129	032258
129	032258
132	258065
129	032258
125	806452
125	806452
129	032258
132	258065
129	032258
125	806452
122	580645
119	354839
116	129032
112	903226
112	903226
112	903226
112	903226
112	903226
112	903226
112	903226
112	903226
112	903226
117	241379
117	241379
120	689655
124	137931
127	586207
127	586207
127	586207
127	586207
102	068966
102	068966
102	068966
99	3103448
99	3103448
99	3103448
96	5517241
96	5517241
96	5517241
93	7931034
93	7931034
90	3225806
90	3225806
90	3225806
90	3225806
90	3225806
90	3225806
90	3225806
87	7419355
85	1612903
85	1612903
87	7419355
87	7419355
85	1612903
88	2758621
91	0344828
93	7931034
93	7931034
93	7931034
96	5517241
99	3103448
99	3103448
99	3103448
96	5517241
96	5517241
99	3103448
99	3103448
99	3103448
99	3103448
96	5517241
96	5517241
96	5517241
96	5517241
96	5517241
96	5517241
96	5517241
96	5517241
96	5517241
99	3103448
99	3103448
102	068966
102	068966
102	068966
102	068966
104	827586
107	586207
107	586207
110	344828
110	344828
110	344828
110	344828
113	103448
113	103448
113	103448
113	103448
115	862069
118	62069
118	62069
118	62069
121	37931
124	137931
126	896552
129	655172
126	896552
124	137931
126	896552
129	655172
129	655172
129	655172
126	896552
124	137931
121	37931
124	137931
126	896552
129	655172
132	413793
132	413793
132	413793
129	655172
129	655172
129	655172
129	655172
129	655172
129	655172
126	896552
126	896552
126	896552
126	896552
126	896552
129	655172
132	413793
132	413793
165	517241
165	517241
165	517241
168	965517
172	413793
172	413793
175	862069
179	310345
175	862069
175	862069
172	413793
172	413793
172	413793
175	862069
179	310345
179	310345
182	758621
182	758621
179	310345
179	310345
182	758621
182	758621
182	758621
182	758621
182	758621
182	758621
182	758621
179	310345
175	862069
179	310345
179	310345
179	310345
179	310345
175	862069
175	862069
175	862069
175	862069
179	310345
175	862069
179	310345
179	310345
182	758621
186	206897
252	873563
386	206897
393	103448
393	103448
393	103448
386	206897
386	206897
386	206897
257	471264
252	873563
248	275862
252	873563
252	873563
248	275862
243	678161
239	08046
239	08046
239	08046
239	08046
239	08046
234	482759
229	885057
229	885057
229	885057
225	287356
225	287356
225	287356
225	287356
229	885057
234	482759
229	885057
225	287356
225	287356
220	689655
220	689655
220	689655
220	689655
216	091954
211	494253
206	896552
206	896552
206	896552
211	494253
211	494253
211	494253
211	494253
211	494253
211	494253
211	494253
211	494253
206	896552
202	298851
212	345679
217	283951
217	283951
217	283951
217	283951
217	283951
217	283951
217	283951
217	283951
217	283951
217	283951
217	283951
222	222222
217	283951
212	345679
197	701149
202	298851
206	896552
206	896552
206	896552
206	896552
206	896552
206	896552
206	896552
206	896552
217	283951
217	283951
217	283951
217	283951
217	283951
217	283951
222	222222
222	222222
222	222222
222	222222
222	222222
222	222222
222	222222
222	222222
217	283951
202	298851
202	298851
217	283951
217	283951
222	222222
227	160494
232	098765
237	037037
241	975309
246	91358
246	91358
251	851852
246	91358
241	975309
237	037037
232	098765
232	098765
227	160494
232	098765
237	037037
241	975309
241	975309
241	975309
241	975309
241	975309
237	037037
232	098765
227	160494
211	494253
216	091954
220	689655
220	689655
220	689655
216	091954
216	091954
211	494253
211	494253
211	494253
216	091954
220	689655
225	287356
229	885057
229	885057
229	885057
229	885057
229	885057
234	482759
239	08046
239	08046
239	08046
234	482759
239	08046
234	482759
172	413793
168	965517
165	517241
168	965517
172	413793
175	862069
179	310345
182	758621
182	758621
182	758621
243	678161
248	275862
252	873563
257	471264
252	873563
248	275862
243	678161
243	678161
243	678161
243	678161
239	08046
234	482759
229	885057
225	287356
225	287356
220	689655
216	091954
216	091954
216	091954
220	689655
220	689655
220	689655
220	689655
216	091954
216	091954
216	091954
216	091954
211	494253
211	494253
206	896552
202	298851
217	283951
217	283951
202	298851
206	896552
211	494253
211	494253
211	494253
216	091954
216	091954
216	091954
220	689655
220	689655
220	689655
220	689655
225	287356
229	885057
229	885057
229	885057
225	287356
220	689655
216	091954
216	091954
216	091954
211	494253
211	494253
211	494253
211	494253
206	896552
202	298851
197	701149
197	701149
202	298851
206	896552
206	896552
206	896552
202	298851
217	283951
222	222222
227	160494
232	098765
237	037037
232	098765
232	098765
232	098765
232	098765
232	098765
232	098765
232	098765
232	098765
232	098765
232	098765
232	098765
232	098765
232	098765
232	098765
232	098765
227	160494
227	160494
227	160494
227	160494
227	160494
227	160494
227	160494
227	160494
232	098765
237	037037
241	975309
241	975309
237	037037
232	098765
232	098765
232	098765
232	098765
227	160494
222	222222
217	283951
217	283951
217	283951
212	345679
212	345679
197	701149
202	298851
206	896552
206	896552
211	494253
211	494253
206	896552
202	298851
197	701149
202	298851
206	896552
211	494253
216	091954
220	689655
220	689655
220	689655
220	689655
220	689655
220	689655
220	689655
220	689655
220	689655
216	091954
216	091954
216	091954
216	091954
216	091954
216	091954
220	689655
225	287356
225	287356
225	287356
225	287356
225	287356
220	689655
162	068966
158	62069
158	62069
158	62069
158	62069
158	62069
158	62069
158	62069
158	62069
158	62069
158	62069
158	62069
162	068966
165	517241
168	965517
168	965517
168	965517
165	517241
162	068966
162	068966
165	517241
168	965517
172	413793
175	862069
179	310345
179	310345
175	862069
175	862069
175	862069
179	310345
182	758621
182	758621
182	758621
182	758621
182	758621
182	758621
182	758621
182	758621
186	206897
186	206897
186	206897
189	655172
193	103448
196	551724
193	103448
193	103448
193	103448
193	103448
193	103448
193	103448
193	103448
193	103448
193	103448
189	655172
189	655172
189	655172
189	655172
193	103448
196	551724
196	551724
[truncated: 2,195 more rows]
