# Supplementary material for: Determination of the Time-frequency Features for Impulse Components in EEG Signals
Source: Neuroinformatics. 2025 Jan 23;23(2):17. doi: 10.1007/s12021-024-09698-y (PMC11757888; doi:10.1007/s12021-024-09698-y)
Supplement: Supplementary file 1 — (zip 772 KB) [file 12021_2024_9698_MOESM1_ESM.zip › Suplementary_FilimonovaFriedmann/DATA/synchronization.asc]

;NeuroSoft EEG ASCII export file. Version 1.0
;Frequency: 500
;Derivations number: 12
;Derivation names:
Fp1A1, F3A1, C3A1, Fp2A2, F4A2, C4A2, F7A1, T3A1, F8A2, T4A2, FzA1, CzA2
-19 -24 -13 3 -1 -4 -16 -12 -4 -6 -15 -13
-13 -9 1 7 16 16 4 -6 -2 4 -3 6
14 -5 1 -12 -2 1 -1 1 14 9 -2 -11
0 -12 -2 -22 -9 -5 -5 3 -13 -12 -5 -15
-2 7 8 8 20 25 14 -3 9 14 11 11
-5 -21 -15 -27 -13 -18 -16 -7 4 -3 -14 -25
-9 -17 -6 -27 0 -2 -1 -4 -13 -8 -7 -2
11 -5 1 -12 7 3 6 -1 7 8 5 -3
8 -16 -6 -29 -9 -15 -5 -1 -7 -7 -4 -24
16 -2 6 -23 3 -2 10 3 3 4 7 -6
12 -12 -1 -17 -5 -13 1 8 1 -3 -3 -17
-3 -4 5 15 12 9 13 3 4 9 1 3
-11 -14 -6 -1 -1 -10 -5 -4 17 14 -10 -15
-31 -23 -7 -11 -2 -12 -8 -1 -7 -5 -18 -14
-7 3 11 16 23 17 17 1 21 24 4 10
10 -17 -6 -16 -11 -27 -8 2 25 17 -16 -29
-2 -10 4 0 3 -6 9 6 1 8 -11 -6
4 -2 7 18 10 8 11 7 14 14 -5 -8
-6 -22 -9 8 -10 -13 -8 -1 5 4 -21 -28
-9 -12 -2 21 1 -4 5 -3 13 16 -14 -13
-13 -19 -7 11 -6 -13 -4 2 5 3 -20 -29
-16 -12 -2 22 7 6 8 0 7 11 -13 -12
-11 -21 -11 0 -5 -16 -7 -4 21 16 -17 -33
-25 -28 -12 -17 -6 -15 -8 1 -5 -4 -25 -31
-17 -4 2 -1 8 12 14 0 7 14 -12 -10
-21 -28 -17 -36 -26 -27 -15 -2 3 -2 -34 -48
-34 -30 -16 -20 -1 0 -10 -12 0 3 -35 -17
-15 -23 -15 -7 9 6 -8 -15 22 22 -29 -7
-11 -24 -9 -36 -11 -17 -3 2 4 4 -26 -23
-14 -11 3 -32 2 -6 10 3 9 11 -13 -10
-22 -27 -10 -33 -6 -19 -10 -3 -1 -3 -26 -27
-18 -12 0 -12 4 -1 7 -2 -4 2 -18 -9
-8 -17 -7 -11 -6 -17 -5 -4 13 9 -25 -22
-21 -26 -9 -8 -7 -18 -7 0 -12 -10 -32 -18
-7 -7 3 16 9 5 12 -5 -1 5 -17 4
-6 -30 -14 -7 -20 -30 -15 -5 -3 -8 -33 -29
-10 -11 9 12 -3 -5 14 10 -12 -8 -13 -2
2 0 14 25 1 0 16 10 4 4 -6 -2
-22 -17 -2 6 -11 -15 -2 2 -8 -8 -25 -15
-30 -5 7 12 1 2 12 6 4 5 -15 4
-27 -16 0 -2 -10 -13 -1 6 -4 -6 -22 -14
-24 -5 7 2 5 1 12 3 -4 2 -13 -2
-14 -16 -5 -2 -9 -19 -5 0 12 6 -21 -20
-17 -24 -3 11 -9 -16 -3 6 -11 -11 -21 -17
5 8 15 39 15 16 23 7 10 14 3 7
-8 -15 -10 0 -14 -21 -11 1 5 -2 -23 -28
-25 -5 3 -2 1 -1 7 4 -12 -8 -12 -3
-3 10 10 9 9 5 14 7 8 8 2 -4
-10 -5 0 -1 -3 -7 2 7 -2 -3 -8 -16
-9 7 10 12 16 16 15 8 13 14 4 9
-6 -4 1 5 9 3 2 9 6 3 -3 -4
0 10 11 16 15 18 20 10 -2 3 9 12
9 2 3 3 -3 3 4 4 14 10 4 -1
-7 -8 0 2 0 5 1 7 -9 -6 -3 3
3 18 16 37 25 33 25 9 12 16 17 26
-5 -8 -3 9 -3 -7 -4 6 19 11 -4 -8
-21 -1 9 9 10 4 13 12 0 4 3 14
-5 9 11 11 15 15 16 10 4 6 6 13
-11 -9 0 -11 -1 7 1 6 -7 -7 -9 -3
-8 -8 0 5 9 14 3 -3 6 7 -9 17
-10 -20 -13 10 2 3 -16 -8 -2 -3 -21 3
-12 5 11 22 13 20 15 6 -2 3 3 14
-5 4 12 5 1 -1 14 15 19 14 4 -2
-16 -6 9 -2 3 1 9 15 -1 0 -3 0
-5 17 21 19 20 23 26 11 9 15 14 16
-7 -6 2 -5 -4 -9 -2 8 8 3 -3 -15
-14 1 15 16 16 20 17 13 4 9 7 15
1 7 16 28 15 19 18 13 24 23 10 12
-5 -1 10 7 0 -2 9 16 7 5 3 -4
-3 18 25 12 9 16 25 19 16 17 21 14
3 5 17 10 3 15 12 19 14 12 16 8
10 18 26 34 20 36 27 20 13 18 28 29
8 10 14 20 5 10 8 15 24 18 18 6
-12 -1 10 8 9 12 3 14 1 2 10 8
9 26 28 23 30 38 28 14 18 23 34 31
14 7 13 -11 -4 0 3 16 12 6 20 -7
3 17 25 0 13 24 20 19 1 4 31 17
20 26 26 11 20 28 21 16 21 20 37 18
12 14 18 2 9 7 10 15 9 8 26 4
10 27 27 11 16 16 22 15 14 16 35 15
12 14 19 3 6 4 10 16 6 4 24 1
16 30 31 22 24 26 31 20 8 13 35 24
20 22 21 12 8 7 16 17 22 16 25 4
1 5 12 16 3 4 7 14 -6 -5 12 2
22 30 28 41 24 26 32 16 10 15 29 19
25 7 9 4 0 -12 5 16 10 4 7 -16
-1 5 9 22 18 12 9 7 -2 3 6 11
2 10 6 35 14 11 9 5 12 12 7 3
-4 -1 3 19 0 -7 6 14 2 0 1 -14
2 16 17 28 16 15 23 19 14 16 17 7
1 4 7 13 2 0 9 18 2 0 5 -11
-5 9 11 14 14 15 21 12 1 5 8 3
0 1 1 -10 -3 -7 5 10 16 11 2 -12
-15 -9 -1 -6 -5 -11 2 13 -9 -8 0 -12
-9 10 10 30 16 19 22 7 12 16 16 11
-10 -8 -7 -4 -16 -17 -3 8 9 3 -2 -25
-17 5 7 7 3 7 15 13 -1 3 11 -1
1 11 9 23 7 10 17 11 15 15 18 0
1 -2 -1 4 -8 -8 4 8 3 0 6 -16
7 8 2 8 2 4 9 1 19 17 9 4
6 -5 -7 -2 -5 -15 -6 1 2 1 0 -11
-1 9 3 14 20 16 9 -1 -3 4 14 6
4 3 -11 1 7 3 -8 -8 18 13 4 -8
1 1 -6 -3 7 -3 -5 2 -3 -2 3 -5
17 26 11 30 29 28 17 2 17 22 24 17
14 3 -8 8 -6 -10 -10 1 12 5 3 -16
7 15 8 16 11 9 12 9 -1 2 15 9
19 16 3 18 16 10 6 -1 14 14 14 4
13 -1 -9 0 1 -6 -7 -2 -2 -2 0 -12
12 17 7 15 14 12 13 8 9 11 16 6
6 5 1 10 7 0 2 11 7 5 9 -3
5 16 11 20 21 17 18 11 9 13 18 15
0 6 0 8 5 -5 -1 7 21 14 4 -10
-15 -3 -1 8 6 0 -1 10 -3 -2 0 -2
7 21 15 23 21 26 23 8 14 19 19 23
-4 -17 -16 -10 -14 -16 -17 -5 10 3 -14 -18
-22 -19 -12 4 0 2 -7 -8 -3 1 -12 4
-5 -6 -4 7 5 5 1 -4 15 16 -1 1
-9 -11 -5 -13 -1 -3 -4 0 3 3 -6 -10
-12 4 4 -10 2 7 10 2 5 7 3 0
-19 -10 -7 -21 -13 -16 -3 3 -7 -8 -10 -22
-14 0 3 -7 0 3 13 1 -6 -1 -2 -3
0 -7 -6 -22 -21 -16 -3 0 5 0 -8 -20
-9 -20 -9 -21 -15 -14 -5 3 -17 -16 -15 -15
4 1 4 5 13 11 15 0 1 7 3 7
-2 -17 -13 -22 -18 -25 -12 1 -2 -7 -14 -28
-15 -5 1 -1 4 2 6 8 -10 -6 -3 2
-5 5 2 6 4 0 6 6 3 1 1 -1
-20 -9 -9 -6 -17 -20 -8 2 -14 -16 -13 -14
-15 -2 -3 21 1 -4 1 -3 -1 0 -4 6
-8 -14 -12 20 -3 -16 -15 -5 -5 -8 -13 -10
-5 1 0 35 19 9 3 -5 0 4 -1 15
-1 -6 -9 21 2 -9 -12 -6 13 7 -6 1
-21 -16 -12 8 -9 -10 -16 -4 -16 -16 -13 3
-4 11 7 19 12 19 10 -5 3 7 10 27
4 -8 -6 -18 -18 -17 -13 0 1 -7 -3 -8
-6 -5 3 -3 -1 10 1 0 -9 -6 2 17
6 -2 0 7 5 11 -1 -5 7 8 5 14
-7 -12 -6 -16 -11 -4 -9 -2 -7 -8 -3 0
-17 -5 2 -11 -2 13 0 -3 1 2 5 18
-20 -16 -7 -20 -12 -1 -12 -2 -6 -7 -3 0
-13 2 7 -9 2 16 11 3 5 7 14 15
-5 -11 -4 -28 -23 -22 -7 -1 9 3 3 -9
-24 -21 -6 -19 -13 -13 -10 1 -21 -18 -5 -4
-22 3 6 22 23 35 10 -4 8 13 11 23
-36 -30 -24 -11 -14 -14 -28 -15 2 -3 -19 -17
-43 -23 -12 0 6 5 -11 -11 -9 -4 -12 10
-16 -4 -1 8 10 9 1 -2 10 9 1 8
-26 -18 -9 -5 -9 -10 -10 -2 -6 -7 -9 -11
-23 -13 -4 17 3 7 -1 -5 6 7 -1 9
-9 -20 -12 7 -11 -8 -12 -3 -6 -8 -10 -6
-9 -6 -3 14 3 14 3 -5 -8 -3 -2 8
-11 -16 -13 0 -6 -7 -12 -8 8 4 -10 -14
-21 -26 -16 -3 -3 -10 -14 -7 -11 -10 -14 -12
-8 -5 -4 22 14 15 4 -10 10 14 2 8
-13 -28 -21 -5 -19 -27 -22 -7 4 -3 -16 -29
-27 -15 -5 9 1 -2 -1 -2 -9 -5 -2 -1
-6 -4 -2 19 7 4 1 -1 12 11 6 -1
-7 -24 -15 3 -7 -16 -14 -6 -1 -3 -10 -17
-12 -20 -11 10 3 -8 -6 -11 6 7 -8 -2
-22 -28 -18 0 -8 -24 -19 -9 -3 -4 -17 -19
-32 -15 -8 11 0 -1 -3 -10 -4 1 -7 -1
-29 -20 -12 -8 -18 -20 -16 -9 8 3 -13 -19
-41 -25 -8 -15 -19 -21 -12 -2 -16 -15 -17 -19
-22 3 11 2 -2 -1 13 0 0 5 3 -4
-16 -13 -4 -28 -31 -40 -11 3 -5 -11 -15 -40
-26 -11 -1 -12 -13 -15 0 -2 -20 -15 -13 -12
-19 -6 -6 -1 -11 -12 -7 -10 -4 -4 -12 -14
-37 -17 -14 -13 -24 -27 -16 -10 -18 -18 -24 -29
-38 -8 -3 -4 -10 -14 -1 -6 -9 -7 -13 -14
-28 -14 -8 -2 -15 -27 -12 -2 -14 -15 -15 -27
-16 -2 -1 16 -2 -4 3 -6 -14 -9 -5 -5
-3 -13 -14 -9 -20 -23 -14 -9 -1 -6 -17 -21
-12 -21 -17 -15 -22 -28 -16 -7 -26 -23 -24 -20
-1 -4 -8 14 0 -2 -2 -16 -8 -3 -10 0
-16 -34 -32 -18 -29 -38 -37 -23 -15 -21 -34 -33
-31 -18 -14 -6 -13 -14 -11 -13 -24 -20 -16 -7
-14 -3 -5 18 -12 -15 -2 -6 5 3 -3 -9
-19 -16 -16 2 -33 -41 -14 -8 -19 -20 -18 -26
-11 -2 -5 -5 -20 -18 -2 -7 -19 -16 -7 -10
-16 -13 -13 -17 -23 -17 -16 -8 -20 -21 -14 -21
-26 -4 -9 -3 -14 -7 -3 -12 -23 -17 -10 -6
-10 -13 -18 -12 -28 -26 -19 -12 -10 -15 -19 -26
-16 -22 -19 -15 -20 -18 -20 -10 -27 -28 -23 -17
-8 5 -1 4 -4 2 7 -8 -8 -5 -2 2
-8 -14 -12 -21 -35 -36 -14 1 -12 -18 -18 -35
-19 -5 1 -12 -11 -7 4 4 -23 -19 -13 -3
-20 -2 0 -9 -5 -2 2 -2 -8 -7 -14 -5
-33 -22 -13 -20 -16 -13 -13 -4 -18 -17 -28 -16
-21 -7 -2 -7 -1 4 2 -1 -1 0 -18 6
-16 -15 -8 -13 -14 -11 -8 3 -8 -11 -27 -8
-14 -3 5 2 -6 9 10 3 -12 -6 -15 14
-13 -6 -2 -9 -19 -8 -3 2 1 -3 -18 -5
-35 -15 -6 -5 -15 -7 -9 -1 -20 -18 -25 -5
-17 11 9 29 3 19 14 0 2 7 -4 16
-14 -10 -8 6 -24 -13 -12 2 3 -3 -20 -12
-20 -5 1 12 -3 11 3 1 -9 -5 -10 18
1 7 6 17 -1 10 7 4 3 3 3 12
-9 -2 0 4 -10 1 -3 5 -5 -5 -3 1
-12 7 7 5 0 15 6 2 9 10 8 20
-10 -2 0 -4 -4 0 -5 5 -2 -4 1 5
-5 12 12 11 18 21 15 8 0 6 13 25
2 6 4 -7 -6 -1 0 6 11 7 6 6
-11 -3 2 -7 -4 5 -1 7 -7 -6 4 11
0 20 15 10 20 32 22 7 14 19 22 31
-2 -4 -6 -32 -17 -13 -9 4 3 -3 -1 -9
3 3 5 -25 -2 7 6 3 -11 -7 9 11
18 5 2 -21 0 7 2 -2 5 6 10 5
-7 -22 -20 -30 -11 -8 -21 -16 -7 -7 -15 -9
-3 -11 -12 -14 -4 -1 -9 -15 1 3 -5 0
2 -11 -9 -12 -21 -20 -11 -2 -6 -8 -3 -21
-8 0 1 10 -6 -1 5 -5 -3 1 7 -4
-6 -11 -9 -11 -20 -25 -11 -6 9 3 0 -25
-17 -14 -8 -19 -19 -22 -10 -1 -17 -16 -4 -21
-4 11 5 8 0 0 8 -6 -2 2 14 -2
-8 -16 -16 -14 -24 -34 -22 -8 4 -4 -6 -32
-22 -10 -5 4 -10 -17 -3 -5 -4 -2 -2 -6
-3 1 2 9 -16 -24 1 -1 -8 -6 3 -18
-9 -9 -3 -4 -13 -18 -6 0 -19 -18 -5 -23
-15 -3 2 2 -2 -4 1 -3 -2 -2 0 -4
-13 -16 -8 -9 -23 -26 -12 -3 -18 -19 -10 -27
-7 -5 -2 5 -3 7 2 -8 -13 -8 -4 0
-5 -14 -12 -18 -18 -15 -15 -10 2 -3 -17 -10
-16 -18 -9 -22 -23 -20 -11 -3 -24 -23 -17 -8
-5 0 1 4 -3 3 7 -7 -6 -1 -4 11
-12 -18 -16 -22 -26 -27 -19 -5 -9 -14 -25 -19
-24 -3 1 -13 -8 4 5 2 -20 -15 -9 9
-16 1 -1 -12 -18 -4 3 1 -7 -8 -6 -4
-20 -10 -9 -25 -32 -21 -5 2 -17 -19 -15 -19
-13 -3 -5 -19 -16 -6 2 -2 -5 -4 -7 -2
-17 -18 -17 -27 -26 -23 -15 -4 -14 -16 -20 -20
-17 -4 -7 -7 -8 -2 5 -3 -9 -4 -9 -2
-6 -15 -17 -23 -22 -21 -11 -5 5 0 -17 -20
-12 -22 -16 -20 -19 -15 -10 0 -17 -15 -19 -15
-2 -6 -6 5 -1 10 8 -4 2 6 -5 6
-3 -33 -27 -28 -32 -30 -22 -7 -5 -11 -27 -30
-8 -21 -14 -15 -7 1 -3 -4 -10 -6 -15 0
-1 -17 -14 -2 -4 3 -5 -7 9 8 -11 -1
-7 -27 -19 -7 -17 -16 -12 -6 -5 -6 -19 -12
-4 -13 -12 5 -3 -4 -1 -6 5 7 -11 4
-16 -19 -18 -8 -11 -13 -13 -4 -3 -4 -21 -10
-19 0 0 9 6 12 8 0 0 5 1 12
-9 -3 -5 8 -7 -9 -3 3 14 9 -1 -5
-21 -3 3 10 -2 -7 6 13 -11 -10 -1 -1
-9 20 18 17 12 16 28 14 7 11 14 14
-13 -2 -3 -20 -21 -18 -3 11 4 -2 -9 -18
-14 13 15 -2 7 13 19 17 -3 2 5 20
5 20 16 -2 12 13 19 17 14 14 11 15
-4 13 11 -28 -3 1 11 17 0 1 4 2
5 30 25 -11 12 24 26 23 15 17 21 32
15 19 21 -5 5 16 17 27 12 9 16 21
16 33 30 11 17 34 33 24 9 15 27 36
12 18 13 -3 2 13 9 15 20 15 14 25
-6 9 8 0 10 24 3 13 2 4 8 37
11 36 24 22 26 47 24 10 19 24 31 55
10 17 9 -7 -7 5 0 13 9 3 18 19
1 27 21 17 15 31 16 14 1 5 31 46
20 33 19 33 18 32 11 7 20 20 34 43
18 25 12 24 10 23 3 7 10 11 28 36
16 33 20 37 21 37 15 8 21 23 40 54
7 17 9 22 4 11 -1 7 4 2 30 27
10 23 12 22 11 21 12 0 0 6 33 33
27 11 0 7 -7 -2 -5 0 18 12 25 10
27 11 7 5 -3 1 1 10 -5 -4 30 11
47 34 16 23 16 22 18 2 12 16 44 27
33 6 -8 -2 -9 -13 -17 -5 9 3 19 -3
-2 10 1 4 8 14 -1 -4 -2 3 25 28
5 17 4 -6 -2 11 2 -2 9 9 28 16
5 9 2 -21 -15 -4 -2 4 -2 -3 19 0
7 10 4 -13 -5 8 2 -2 6 7 21 12
2 -8 -10 -21 -11 -5 -17 -7 1 -3 9 -4
5 12 7 -8 5 16 6 -1 10 13 23 21
16 11 5 -27 -18 -13 -4 5 11 7 18 5
-2 2 5 -22 -8 4 -5 4 -18 -14 12 17
5 22 19 6 13 34 17 3 6 11 29 36
6 1 4 -11 -20 -14 -8 9 2 -4 13 -6
-2 6 11 18 5 15 6 6 -6 -1 18 24
13 10 9 20 5 14 5 4 6 6 20 18
8 1 4 0 -6 -1 -1 9 -5 -6 15 6
9 9 10 7 8 19 8 6 8 10 19 30
15 0 4 0 -6 3 -2 8 -6 -7 9 13
25 17 15 26 11 22 17 8 -9 -2 26 27
24 5 2 18 -5 -1 -3 3 7 3 15 5
0 -6 -1 16 -4 1 -4 3 -11 -9 7 9
12 13 9 35 10 18 14 0 5 10 22 25
9 -15 -12 -4 -22 -25 -15 -2 -6 -11 -2 -14
1 -7 -3 7 8 8 2 -3 -10 -4 7 20
15 -1 -5 10 7 5 0 -8 7 8 6 11
4 -12 -12 -3 -14 -19 -7 -3 -15 -13 -6 -11
8 7 5 13 2 -1 11 7 0 2 12 14
6 2 3 0 -4 -8 3 12 -5 -5 8 4
0 13 8 13 9 14 16 6 -4 3 12 17
4 4 -2 7 -7 -5 0 1 12 8 4 -3
-3 -4 1 9 1 0 1 4 -6 -3 4 4
11 14 11 32 20 20 16 1 15 21 19 23
10 -2 -4 -1 -11 -19 -9 3 7 2 2 -12
6 10 13 18 12 14 12 8 -1 5 18 21
17 14 10 25 12 16 8 3 16 17 22 21
2 1 0 1 -2 2 -4 0 3 3 12 9
-7 1 1 2 5 12 -1 -7 22 21 16 20
-19 -19 -17 -6 -13 -19 -21 -15 5 3 -4 -7
-20 -10 -10 23 10 7 -5 -15 -4 3 1 14
-10 -16 -16 13 1 0 -15 -11 15 11 -2 -3
-20 -20 -18 3 -3 -5 -17 -12 -7 -4 -3 -7
-4 -2 -9 20 16 18 1 -14 13 18 9 13
-8 -26 -23 -15 -19 -19 -21 -7 7 1 -10 -24
-22 -15 -9 4 -7 -1 -3 -6 -7 -2 -1 -5
-8 -12 -13 26 -1 -2 -7 -12 12 12 -3 -11
-16 -24 -19 13 -13 -18 -16 -11 -6 -5 -13 -25
-18 -12 -9 12 0 -5 -4 -10 -2 0 -2 -12
-20 -25 -18 -16 -8 -18 -19 -11 -6 -8 -10 -26
-12 -13 -9 -11 5 2 -4 -16 0 6 1 -3
1 -25 -23 -18 -9 -19 -23 -22 15 10 -8 -22
-15 -37 -25 -20 -9 -20 -27 -21 -13 -12 -15 -22
-6 -18 -13 0 4 4 -8 -22 3 7 -3 -3
-9 -41 -33 -28 -25 -31 -35 -23 -2 -8 -23 -40
-18 -27 -18 -23 -9 -11 -16 -20 -14 -9 -10 -17
-11 -19 -18 -30 -12 -15 -17 -22 1 0 -5 -25
-23 -37 -26 -39 -23 -27 -26 -21 -12 -13 -17 -36
-13 -22 -11 0 -8 -8 -8 -14 -1 1 -6 -13
-14 -29 -16 4 -18 -20 -18 -11 -11 -12 -15 -29
-19 -20 -11 6 -5 -4 -5 -15 -12 -6 -11 -15
-19 -29 -21 -13 -20 -27 -21 -14 3 -3 -24 -33
-42 -34 -19 -13 -18 -20 -20 -9 -17 -16 -28 -24
-23 -10 -6 11 4 8 0 -13 5 9 -10 -2
-16 -30 -24 -23 -24 -30 -28 -15 -2 -8 -30 -37
-25 -20 -10 -13 -10 -7 -8 -9 -15 -11 -18 -8
-9 -12 -7 -2 -12 -9 -8 -8 0 -1 -14 -16
-14 -25 -18 -11 -19 -23 -19 -13 -13 -13 -26 -25
-9 -15 -12 8 -7 -5 -9 -15 0 1 -17 -2
-8 -24 -17 0 -15 -14 -20 -12 -5 -6 -24 -17
-7 -6 -3 4 5 10 -1 -12 -2 4 -7 7
2 -9 -10 -22 -12 -13 -14 -12 6 2 -8 -7
-11 -17 -11 -34 -12 -12 -15 -10 -19 -16 -15 -5
-5 -6 -9 -17 6 9 -8 -23 -2 4 -9 10
-18 -33 -32 -49 -24 -25 -39 -27 -9 -14 -32 -24
-32 -17 -11 -29 -3 9 -11 -15 -14 -8 -14 11
-14 -3 -4 -22 -4 7 -6 -11 -2 -1 -6 5
-19 -11 -11 -41 -15 -7 -16 -10 -17 -15 -15 -8
-14 4 -1 -30 -4 9 -2 -6 -6 -3 -4 10
-7 -3 -5 -39 -16 -6 -12 -2 -17 -17 -12 -9
-10 7 4 -19 1 19 2 -6 0 4 -2 12
-16 -4 -9 -22 -21 -18 -13 -8 7 3 -15 -14
-30 -14 -9 -16 -18 -18 -12 -5 -32 -26 -21 -14
-1 9 4 9 7 22 7 -8 -4 1 1 10
0 -12 -17 -15 -30 -25 -24 -9 -10 -16 -20 -28
-29 -11 -15 6 -12 -6 -14 -12 -22 -18 -21 -2
-14 -8 -16 6 -6 -2 -15 -14 -2 -3 -17 -4
-10 -16 -20 -17 -19 -16 -20 -13 -16 -16 -22 -15
-12 -8 -13 -4 -8 1 -11 -14 -5 -3 -16 2
-19 -18 -22 -16 -13 -12 -22 -13 -15 -16 -27 -14
-22 -9 -16 -17 1 6 -10 -17 -16 -10 -21 4
-6 -21 -27 -44 -23 -20 -28 -16 -6 -12 -30 -19
-4 -18 -20 -39 -22 -18 -20 -9 -27 -26 -26 -13
4 9 -4 0 1 7 2 -11 -2 2 -5 8
-9 -15 -21 -24 -23 -28 -25 -10 -5 -11 -20 -26
-22 -5 -10 -11 1 0 -7 -8 -17 -12 -9 3
-5 -4 -15 -5 3 0 -13 -13 0 0 -12 -6
-14 -22 -27 -22 -7 -15 -28 -19 -11 -11 -27 -20
-16 -12 -18 -25 2 -5 -15 -19 -1 0 -17 -9
-17 -24 -27 -30 -12 -20 -26 -16 -13 -14 -23 -26
-8 -11 -20 8 0 4 -14 -22 -15 -10 -11 -6
7 -17 -29 -2 -22 -20 -30 -21 -6 -13 -21 -28
-5 -26 -28 -12 -15 -12 -26 -15 -23 -22 -29 -17
11 -8 -14 4 5 14 -6 -18 2 5 -13 3
10 -22 -27 -34 -27 -28 -28 -14 -6 -13 -27 -33
-3 -6 -11 -26 -3 0 -7 -8 -15 -9 -14 0
-2 -10 -19 -22 1 0 -17 -17 3 2 -18 -4
-20 -22 -29 -29 -10 -12 -28 -20 -11 -11 -28 -13
-7 3 -11 -3 0 0 -6 -9 -2 -1 -7 4
4 -2 -13 -1 -7 -14 -14 -2 -11 -12 -8 -13
5 11 -3 8 10 12 3 -4 -4 1 1 13
-2 0 -13 -17 -9 -10 -15 -5 8 3 -9 -5
-28 -10 -14 -12 0 -2 -16 -4 -9 -7 -15 5
-9 14 -1 13 24 22 3 -8 13 17 3 24
-6 -11 -21 -20 -7 -20 -27 -11 3 -2 -17 -17
-11 -1 -7 11 16 16 -7 -8 -1 5 -6 18
16 13 3 32 14 17 3 1 16 15 5 15
9 3 0 11 2 0 -2 5 -2 -2 -1 0
0 6 2 6 15 18 1 -2 12 13 2 19
-7 -5 -8 -19 5 6 -13 -2 4 2 -9 6
-3 8 4 -9 20 27 6 -2 7 12 1 22
5 -4 -10 -18 -1 -1 -15 -7 14 9 -13 -7
-14 -6 -11 -5 2 4 -15 -7 -11 -9 -12 -1
-1 12 -2 25 23 28 0 -13 12 16 7 21
3 -22 -25 -12 -8 -15 -29 -15 5 0 -24 -14
-2 -14 -11 -10 9 8 -9 -10 -7 -3 -16 13
10 -8 -14 -15 4 0 -13 -15 3 3 -12 0
-2 -19 -22 -25 -8 -16 -22 -16 -10 -10 -23 -15
-4 -12 -15 -8 -2 -3 -13 -16 1 1 -16 -3
-13 -24 -26 -15 -11 -23 -29 -19 -11 -12 -29 -23
-16 -8 -13 4 12 -1 -8 -18 -5 1 -15 -1
-11 -17 -21 -21 -14 -26 -22 -14 3 -2 -22 -23
-25 -18 -18 -36 -17 -21 -18 -10 -24 -22 -26 -17
-13 2 -6 -14 -3 3 1 -13 -6 -3 -10 1
-29 -22 -24 -39 -39 -38 -27 -12 -16 -21 -33 -39
-50 -12 -13 -8 -15 -7 -10 -12 -20 -15 -26 -9
-31 -16 -23 4 -10 -10 -21 -22 -2 -3 -32 -18
-30 -25 -28 -20 -16 -22 -26 -20 -6 -8 -39 -30
-24 -4 -10 -14 -6 -11 -5 -9 11 10 -20 -10
-19 -18 -17 -24 -20 -29 -18 -7 -12 -13 -30 -29
-14 -8 -11 -9 2 7 -5 -14 -10 -4 -23 -8
-10 -19 -22 -21 -16 -15 -23 -16 8 2 -31 -30
-26 -25 -19 -29 -17 -19 -19 -11 -20 -18 -32 -28
-13 -4 -8 -15 12 12 -1 -14 4 9 -15 -3
-17 -22 -23 -42 -11 -22 -25 -12 4 -2 -31 -37
-23 -6 -5 -21 9 4 -2 -4 -4 1 -13 -6
0 -1 -5 -21 6 1 -4 -5 9 9 -7 -8
1 -15 -12 -40 -11 -15 -13 -5 -8 -8 -18 -24
6 -7 -5 -22 0 3 -3 -5 4 5 -11 -5
0 -15 -13 -29 -9 -8 -17 -4 -4 -6 -19 -16
-8 1 -2 -21 -1 3 1 -5 -5 -1 -7 -5
-7 -8 -7 -25 -15 -23 -10 -2 7 1 -13 -26
-17 -9 0 -6 -1 -14 -4 6 -13 -10 -12 -14
-3 12 10 16 12 6 11 -1 3 8 -1 -1
-8 -14 -12 -24 -22 -32 -19 -3 -5 -11 -26 -35
-16 -2 3 -21 -1 -3 2 1 -13 -9 -13 -3
1 7 4 -25 -4 -6 0 -1 -3 -4 -7 -12
-7 -1 -2 -36 -15 -17 -8 -2 -20 -19 -15 -21
-12 10 4 -16 -5 -1 1 -3 -9 -7 -9 -4
-9 -2 -4 -15 -15 -13 -12 -2 -15 -16 -21 -17
-4 7 3 0 3 8 2 -6 -12 -7 -15 5
2 0 -6 -23 -21 -20 -12 -4 -5 -10 -22 -17
-7 -4 -2 -21 -20 -13 -8 0 -28 -25 -20 -6
2 10 4 11 -2 13 4 -10 -7 -4 -8 13
12 -4 -5 -13 -32 -28 -13 0 -15 -21 -16 -25
13 15 15 5 -4 2 13 11 -21 -15 2 5
9 8 2 14 3 6 -1 -4 0 0 -7 3
-7 -4 -6 -9 -7 -7 -11 -7 -14 -13 -13 -4
-8 11 4 -14 -4 3 2 -2 -7 -6 -3 8
-1 -3 -6 -22 -12 -11 -11 -1 -16 -17 -17 -6
23 16 10 -11 7 10 10 1 -11 -5 5 15
25 12 4 -38 -13 -12 -3 4 1 -4 0 -9
-1 10 5 -39 -4 2 0 6 -19 -16 -5 4
11 34 17 -19 15 27 18 3 2 8 12 25
3 10 -1 -43 -13 -10 -9 4 1 -5 -7 -8
-10 24 15 -12 13 18 14 11 -4 3 7 27
3 28 15 -5 10 15 12 12 14 13 7 16
-7 10 3 -21 -8 -3 -1 5 2 1 -9 1
2 23 13 -13 1 7 12 8 2 6 4 16
2 16 10 -22 -2 10 5 15 -9 -9 3 5
-5 28 17 -8 13 39 20 10 0 5 13 30
4 19 7 -23 -6 8 3 11 12 7 3 9
0 15 11 -6 11 23 7 16 -4 -1 1 22
18 35 22 21 31 47 25 10 20 26 17 41
15 11 2 -22 -6 2 -5 7 9 5 -4 4
7 21 16 -6 14 32 15 11 -1 5 8 34
28 27 18 7 15 30 17 13 13 13 14 23
22 21 14 -2 7 21 11 16 0 2 7 16
23 31 21 12 22 37 20 14 18 20 19 35
24 13 9 1 12 14 5 12 9 8 8 5
26 24 19 7 23 30 24 13 10 16 19 22
20 11 5 -13 9 12 3 8 24 20 9 7
-1 -2 0 -16 13 17 -1 5 -3 1 0 9
10 17 12 4 23 36 18 5 12 16 15 23
3 -3 -6 -21 -8 -1 -9 5 4 -1 -2 -8
-6 10 7 -7 12 26 9 5 -6 0 9 26
7 16 7 -14 8 22 7 3 7 7 11 18
-2 7 3 -29 0 13 3 7 -6 -5 6 9
-5 16 10 -13 12 29 12 7 8 10 11 31
-15 1 -2 -20 0 14 -6 2 -2 -3 -4 16
-20 13 6 -4 14 31 8 -3 -1 5 5 33
-14 4 -4 -17 -7 4 -9 -3 8 3 -3 15
-20 2 1 -17 -1 9 -4 3 -14 -12 -3 20
-11 20 9 1 18 31 11 -3 9 13 9 33
-18 -10 -14 -36 -13 -8 -21 -7 2 -4 -17 1
-21 6 5 -22 7 20 6 2 -8 -2 -1 28
-9 10 5 -16 5 17 5 1 7 7 4 17
-22 -5 -5 -30 -7 4 -7 -3 -8 -7 -9 7
-18 5 2 -19 3 16 3 -3 5 6 -1 20
-27 -12 -12 -28 -8 0 -15 -8 -5 -6 -13 4
-29 0 -3 -16 8 22 2 -11 -1 5 1 23
-19 -4 -10 -30 -5 2 -9 -4 13 8 -6 3
-35 -12 -9 -31 3 10 -8 -2 -6 -3 -10 12
-24 10 2 -16 21 32 9 -6 18 22 9 25
-31 -17 -20 -51 -10 -8 -23 -9 8 3 -16 -14
-50 -13 -12 -38 10 20 -10 -12 -2 4 -13 19
-41 -4 -8 -39 7 19 -8 -11 13 12 -6 12
-54 -11 -10 -56 -4 11 -12 -9 -2 -2 -12 6
-57 2 0 -52 6 28 0 -5 11 12 -3 27
-62 -10 -6 -71 -8 12 -10 -3 0 -1 -15 11
-75 -3 -1 -65 2 30 3 -8 0 6 -14 27
-82 -17 -15 -86 -18 5 -17 -12 9 4 -29 5
-104 -26 -14 -91 -14 11 -15 -10 -15 -12 -37 12
-98 -9 -2 -81 -2 28 3 -12 0 5 -25 26
-101 -30 -20 -116 -38 -15 -23 -9 -11 -17 -44 -12
-121 -24 -11 -98 -16 13 -7 -9 -19 -13 -38 18
-126 -34 -22 -99 -19 5 -18 -19 -2 -2 -48 5
-146 -50 -34 -118 -35 -14 -28 -22 -18 -17 -64 -9
-150 -48 -30 -113 -26 -3 -21 -25 -10 -7 -63 0
-150 -65 -40 -128 -39 -18 -37 -27 -22 -22 -76 -22
-152 -46 -28 -116 -30 0 -21 -30 -19 -13 -63 -3
-166 -56 -41 -145 -58 -31 -41 -34 -15 -20 -75 -28
-191 -66 -43 -155 -57 -28 -38 -31 -38 -35 -84 -26
-176 -47 -31 -138 -34 -6 -18 -31 -13 -8 -71 -11
-187 -73 -49 -190 -67 -49 -45 -31 -26 -31 -91 -48
-205 -69 -39 -192 -48 -21 -29 -32 -29 -25 -84 -19
-189 -75 -46 -187 -54 -31 -36 -39 -10 -12 -89 -32
-190 -88 -52 -196 -65 -49 -44 -39 -36 -35 -98 -44
-192 -75 -43 -193 -44 -20 -34 -38 -26 -23 -86 -25
-209 -85 -50 -211 -58 -32 -45 -35 -31 -32 -98 -43
-222 -80 -46 -190 -45 -15 -33 -42 -28 -21 -94 -25
-223 -96 -64 -201 -54 -33 -59 -53 -16 -19 -107 -44
-224 -93 -57 -209 -49 -26 -52 -45 -38 -34 -100 -36
-196 -64 -36 -194 -38 -9 -25 -39 -18 -14 -74 -20
-202 -83 -55 -211 -66 -45 -54 -40 -25 -30 -97 -52
-212 -73 -43 -179 -42 -14 -35 -38 -33 -26 -90 -21
-190 -67 -39 -177 -49 -19 -34 -34 -21 -20 -79 -33
-201 -76 -46 -186 -63 -32 -44 -37 -33 -32 -87 -46
-197 -67 -40 -161 -53 -19 -34 -37 -18 -17 -76 -28
-190 -70 -41 -155 -63 -36 -38 -28 -30 -30 -77 -43
-191 -53 -29 -144 -51 -21 -20 -31 -32 -25 -68 -28
-184 -62 -39 -169 -65 -44 -37 -31 -18 -21 -76 -48
-183 -63 -31 -165 -55 -32 -28 -22 -36 -33 -73 -36
-160 -47 -23 -143 -43 -11 -15 -30 -16 -11 -60 -20
-163 -71 -44 -172 -71 -52 -46 -31 -23 -27 -80 -58
-173 -51 -26 -149 -42 -19 -22 -25 -29 -23 -63 -27
-157 -42 -25 -146 -34 -18 -21 -24 -12 -11 -58 -29
-164 -48 -31 -166 -42 -31 -28 -24 -23 -22 -68 -42
-164 -43 -28 -153 -31 -15 -24 -30 -5 -5 -66 -28
-151 -56 -34 -153 -40 -27 -34 -25 -14 -15 -72 -39
-129 -34 -19 -127 -26 -7 -12 -23 -13 -6 -51 -19
-121 -47 -33 -127 -44 -29 -32 -28 -3 -8 -64 -40
-140 -56 -31 -122 -42 -28 -27 -22 -32 -28 -71 -33
-127 -37 -21 -103 -22 -4 -12 -27 -7 -3 -55 -16
-126 -63 -43 -135 -45 -37 -44 -33 -11 -16 -76 -50
-128 -49 -27 -114 -24 -10 -21 -27 -22 -15 -63 -20
-111 -48 -30 -96 -26 -11 -23 -28 -6 -4 -63 -28
-115 -56 -35 -111 -43 -26 -30 -28 -23 -21 -70 -43
-109 -36 -19 -106 -34 -16 -14 -20 -14 -11 -55 -28
-110 -48 -27 -111 -34 -24 -26 -18 -18 -18 -66 -36
-104 -36 -18 -89 -15 4 -9 -22 -12 -5 -58 -10
-86 -37 -23 -95 -31 -20 -20 -17 -1 -4 -57 -31
-88 -34 -13 -77 -24 -17 -10 -5 -23 -19 -49 -25
-72 -15 -3 -31 -10 5 5 -9 -1 5 -31 -5
-78 -40 -25 -50 -37 -29 -25 -12 -7 -11 -52 -35
-81 -29 -10 -43 -15 -1 -4 -9 -16 -11 -39 -3
-50 -22 -9 -42 -15 -2 -7 -10 0 -1 -34 -6
-52 -23 -12 -48 -15 -4 -11 -8 -7 -7 -35 -5
-55 -5 0 -39 -1 10 3 -3 4 6 -19 13
-56 -17 -5 -49 -6 -2 -6 0 0 0 -24 -1
-49 -3 8 -36 13 17 13 0 15 20 -9 21
-40 -17 -5 -65 -18 -22 -7 -4 8 4 -23 -7
-47 -26 -6 -62 -6 -2 -8 -7 -23 -19 -31 7
-34 -3 2 -34 18 32 3 -14 7 11 -16 28
-42 -24 -17 -70 -21 -19 -24 -13 -4 -8 -35 -18
-48 -8 3 -36 8 17 6 -2 -9 -2 -18 17
-30 -1 4 -9 17 24 6 -3 14 15 -15 18
-39 -13 -5 -20 5 4 -7 -6 0 2 -25 3
-30 4 7 -10 11 12 8 0 7 10 -10 14
-24 -2 3 -16 1 -2 -1 5 -9 -8 -15 0
-19 13 13 -3 23 23 17 4 -4 3 -1 21
-3 7 5 -18 10 5 3 5 14 11 -2 3
-16 2 6 -12 13 13 3 5 -3 1 -3 16
-10 22 17 18 29 37 21 4 22 27 13 37
-6 0 3 -6 4 2 -3 6 17 13 -2 6
-7 10 15 7 21 25 14 8 2 8 9 34
7 18 16 12 16 20 12 8 15 15 14 24
1 9 13 3 12 15 9 11 8 9 10 18
5 17 19 12 22 27 20 13 18 20 17 35
3 9 12 9 13 14 7 13 6 5 9 19
7 25 26 26 27 37 28 15 8 14 27 34
12 16 18 5 7 13 14 18 18 14 18 12
-16 4 11 7 21 22 7 9 3 7 4 25
-5 19 14 28 40 39 17 -1 25 30 13 40
8 6 4 -8 5 -2 -1 9 13 9 2 4
1 25 22 4 25 30 23 13 6 12 20 38
10 27 19 12 23 27 18 10 21 22 20 29
4 12 10 -7 12 12 9 10 8 9 9 17
10 17 15 -3 22 24 16 9 22 23 15 30
12 6 7 -3 14 9 4 10 9 9 4 12
5 17 12 12 29 29 15 2 10 16 10 31
3 5 0 -5 9 3 0 2 21 17 0 9
-1 6 9 -1 11 4 12 15 -4 0 4 12
15 22 17 19 24 19 24 8 13 17 16 19
5 -9 -9 -10 -3 -20 -9 2 5 0 -12 -16
-7 2 4 4 21 10 10 5 0 6 -1 14
3 3 0 7 15 8 4 0 15 14 0 1
-4 -10 -9 -10 -2 -8 -5 -3 -7 -7 -10 -11
2 3 -1 -8 3 -1 4 -3 0 2 -1 -1
2 -9 -8 -7 -9 -13 -7 0 -11 -12 -12 -17
10 4 1 18 11 13 10 -1 0 4 -4 4
18 -7 -12 -7 -9 -19 -11 -3 19 9 -16 -23
1 -11 -8 -14 -7 -17 -6 0 -14 -12 -18 -14
15 13 10 9 20 21 18 4 4 9 4 11
11 -10 -6 -13 -9 -10 -7 4 2 -4 -13 -22
-2 0 6 5 5 7 11 6 -9 -4 -6 5
8 5 4 5 3 -1 5 4 3 2 -7 -8
-4 -5 -5 -6 -2 -9 -4 0 -7 -7 -17 -16
0 8 8 4 16 7 12 6 12 12 -5 7
-5 -2 -1 -5 6 -4 -1 6 -2 -3 -17 -7
-15 2 -2 16 21 23 5 -7 1 7 -14 17
-4 -8 -11 7 8 6 -9 -1 17 12 -20 2
-5 -4 -2 12 10 10 1 8 -6 -3 -13 5
12 17 7 32 21 24 16 1 16 20 2 17
16 -7 -10 -3 -9 -16 -10 3 8 2 -16 -17
15 9 8 8 16 15 15 11 1 4 -3 13
27 11 4 19 18 12 9 9 17 16 -6 5
15 -3 -5 15 7 0 -1 5 3 3 -16 -7
19 4 3 28 22 16 11 4 21 21 -6 8
19 -9 -7 19 15 1 -4 3 10 9 -18 -8
23 15 9 29 24 20 18 5 6 11 -1 7
26 10 5 19 12 3 5 7 23 18 -4 -8
8 0 2 23 26 16 3 6 7 10 -11 4
24 21 13 35 34 33 19 4 25 28 1 13
18 -5 -7 8 2 -6 -7 4 16 10 -21 -21
4 7 5 30 21 18 11 6 6 11 -8 7
19 17 8 28 17 15 12 7 21 20 -1 -1
17 5 1 8 8 7 4 6 10 10 -10 -4
32 16 9 16 15 19 13 8 20 21 -1 9
35 9 4 12 6 8 3 11 9 8 -6 -5
34 27 16 24 25 31 22 10 13 18 11 18
34 17 6 8 7 6 5 7 23 18 6 -3
16 8 3 16 17 17 4 6 4 7 -2 7
33 31 17 33 32 34 22 9 24 28 15 22
37 15 5 6 4 -4 0 13 17 11 3 -10
30 30 20 29 28 27 22 14 20 23 14 25
38 34 20 31 16 12 20 16 26 24 16 13
26 23 15 23 10 6 13 15 -2 0 11 6
26 34 20 29 31 35 19 11 18 19 20 26
18 21 9 7 14 13 5 11 8 7 8 6
21 31 18 23 29 32 21 9 9 16 18 25
34 15 2 12 11 8 -2 2 18 13 5 1
22 7 1 15 10 6 -1 2 -8 -5 -1 3
35 29 14 47 30 28 18 2 17 20 18 25
28 9 -1 22 1 -10 -6 3 6 0 3 -8
16 21 13 26 23 14 15 8 -7 -1 15 15
30 19 7 21 24 10 8 6 15 14 10 5
26 6 0 15 14 -3 0 4 8 9 1 -5
21 13 5 30 24 1 7 1 18 19 7 3
16 3 -3 27 13 -15 -5 3 3 1 -5 -12
26 25 15 45 25 9 19 8 6 10 11 12
29 16 7 11 -1 -14 4 9 13 7 3 -14
19 15 9 0 0 -7 8 12 -12 -10 3 -12
46 39 21 26 17 16 24 9 11 14 20 5
45 9 -2 -1 -5 -13 -8 4 6 2 -4 -22
28 16 6 14 19 18 7 1 -1 6 4 9
32 20 2 24 14 12 0 -5 13 13 4 1
18 15 -1 14 6 6 -4 -3 3 2 0 -1
23 28 14 16 12 17 11 6 10 11 17 10
27 17 9 3 1 0 1 9 -5 -5 11 -10
33 34 18 19 21 25 20 9 6 12 20 15
42 28 10 2 6 1 6 10 19 14 10 -4
29 26 14 7 18 8 10 13 -1 3 9 8
36 39 18 30 35 31 21 7 25 29 16 25
32 10 -5 1 1 -8 -11 1 14 8 -8 -8
26 22 10 18 22 19 10 4 2 8 5 23
43 28 12 25 23 18 10 6 20 19 11 17
35 17 6 16 18 12 2 4 11 12 5 18
33 29 16 22 26 24 14 8 24 25 18 33
29 24 13 16 12 7 8 16 11 10 12 14
25 23 10 47 30 28 10 1 17 22 11 32
33 9 -5 43 14 6 -13 -3 37 28 1 13
28 22 13 48 19 8 8 17 12 13 15 25
36 45 27 57 38 29 29 16 20 26 33 40
33 25 10 17 17 10 2 15 19 14 17 12
22 39 24 24 35 36 21 17 17 21 27 41
29 33 14 18 29 19 11 10 22 22 19 22
28 20 6 13 18 13 5 9 8 9 6 17
38 29 11 29 22 24 13 8 21 22 11 28
34 17 2 18 13 7 -1 8 12 10 3 9
42 37 18 28 32 34 23 12 17 22 22 30
57 35 14 2 16 11 11 14 23 20 20 5
29 22 6 1 23 21 2 4 3 7 10 16
22 30 5 24 32 34 5 -10 23 26 14 27
17 14 -8 -7 1 -11 -15 -4 10 5 -3 -13
14 31 11 15 25 20 12 4 4 9 13 21
30 35 9 25 23 17 8 3 16 16 17 7
31 32 7 14 17 9 2 5 3 3 15 -4
42 47 15 24 30 22 11 4 17 18 27 14
35 34 7 17 23 8 -1 6 7 6 18 3
27 43 16 35 37 31 16 5 11 17 26 26
27 31 4 25 15 7 -2 3 18 14 16 3
14 28 8 30 23 17 4 8 -3 1 14 14
34 41 15 41 32 33 16 5 17 21 25 24
38 16 -6 8 1 -8 -13 1 7 2 3 -13
34 29 5 28 28 24 5 1 6 10 15 18
46 33 2 35 25 18 -1 1 18 16 19 4
32 25 -4 30 15 6 -7 -1 2 2 13 -3
29 35 3 39 20 15 2 -3 12 13 19 9
29 28 -1 37 11 3 -3 4 3 2 14 -6
30 39 7 56 29 26 11 1 10 15 22 15
32 22 -10 25 0 -12 -16 -4 12 6 7 -20
22 18 -7 14 7 -4 -11 -2 -8 -5 6 -15
32 29 -2 28 26 19 1 -11 19 23 15 3
27 2 -19 4 -6 -18 -26 -10 9 4 -4 -31
28 26 6 25 16 13 6 3 2 8 18 2
40 32 8 20 10 3 5 5 16 15 19 -10
17 14 -5 4 2 -6 -8 -2 2 3 3 -19
13 22 -1 7 11 7 -1 -5 13 14 5 -3
20 13 -5 -5 1 -8 -12 -3 1 0 1 -18
28 27 4 9 18 16 5 -5 5 10 14 3
32 18 -3 -12 -1 -12 -10 1 10 5 8 -19
15 18 5 4 11 0 1 8 -1 -1 12 -4
27 36 12 41 26 16 15 2 25 26 23 16
21 12 -7 18 -3 -24 -14 0 0 -3 5 -18
9 24 6 37 26 23 6 3 -6 -1 18 16
22 25 4 40 19 21 3 5 16 12 15 8
17 17 2 25 9 4 0 8 -2 -1 13 -2
22 28 12 37 23 20 13 11 12 13 26 9
22 17 4 36 17 10 1 12 8 7 13 -5
18 26 9 46 30 26 14 6 11 17 17 15
22 14 -4 26 2 -3 -6 6 14 8 3 -10
12 19 4 29 12 14 3 11 -8 -4 3 3
24 38 15 37 30 34 19 9 18 22 16 16
22 11 -3 12 3 -3 -8 9 15 10 -6 -16
17 23 12 36 24 22 11 9 9 14 4 14
25 21 6 26 11 6 3 5 18 16 2 -2
12 11 0 14 1 -1 -2 3 4 5 -6 -5
18 27 11 21 7 11 9 5 13 14 4 7
13 14 3 1 -3 -3 -5 6 1 -1 -7 -7
13 28 13 12 16 22 13 3 9 13 3 20
19 16 -1 0 -4 -7 -9 1 15 10 -8 -4
10 7 -1 7 8 6 -6 0 -7 -3 -11 9
31 32 14 22 23 25 17 4 14 18 9 20
25 16 0 -6 -8 -17 -8 8 4 -1 -9 -15
11 27 12 22 18 12 10 8 2 7 4 20
27 29 11 29 17 9 7 7 18 17 8 11
23 22 6 19 13 7 0 4 6 6 1 9
28 34 16 32 22 19 11 7 16 16 14 28
17 24 9 32 15 5 1 11 7 6 7 15
14 36 15 45 34 31 13 3 14 20 13 31
23 24 3 27 11 9 -7 0 21 16 3 9
15 24 10 33 19 22 3 8 1 5 7 24
31 44 22 43 32 38 20 9 22 25 22 31
21 19 3 10 0 -1 -9 7 11 6 3 -3
14 33 18 25 23 28 15 11 7 13 18 26
31 34 16 24 19 17 11 13 22 21 16 12
18 17 3 14 11 4 -1 5 6 7 3 5
19 22 6 25 22 11 4 2 18 18 8 12
16 9 -2 28 16 -1 -6 6 9 9 -1 -2
32 25 10 42 26 20 15 6 12 18 13 17
55 14 -1 7 -6 -15 -4 7 12 6 5 -15
35 8 -1 8 8 -2 -3 5 -6 -3 0 2
33 23 5 32 26 21 11 -1 30 30 13 21
19 -6 -17 2 -13 -30 -20 -4 15 6 -13 -19
1 2 -8 18 10 -1 -4 -8 -7 -1 -7 7
3 0 -12 25 14 8 -12 -12 12 11 -7 -5
4 -1 -11 24 0 -4 -12 -5 2 2 -10 -10
29 15 2 31 5 -1 3 1 8 9 4 0
18 -5 -14 12 0 -12 -18 -7 -1 -3 -12 -19
-1 8 -7 19 15 7 -5 -14 6 10 -4 0
4 3 -9 0 -7 -25 -14 -2 11 5 -4 -23
4 6 1 9 5 -12 0 8 -10 -7 2 -8
24 25 8 29 19 11 11 1 10 14 14 7
15 -3 -13 -5 -12 -27 -20 -2 -1 -7 -8 -24
9 14 4 14 15 5 6 5 -2 2 8 12
24 20 2 19 11 -3 3 4 14 12 9 1
17 13 -5 9 0 -15 -6 1 -1 -1 0 -9
22 22 -1 11 9 -5 1 -1 10 9 9 2
17 7 -6 -4 2 -15 -7 5 -1 -4 0 -12
21 21 8 19 20 7 15 7 5 9 11 8
22 6 -7 15 -1 -24 -7 4 12 6 -3 -22
3 -2 -7 27 8 -8 -4 4 -9 -6 -7 -10
22 15 1 50 20 15 9 -1 13 16 5 8
27 -2 -14 31 -7 -19 -15 1 7 1 -11 -22
27 19 6 54 23 15 10 8 7 12 8 12
39 16 1 38 17 6 1 2 19 18 5 -1
17 2 -7 15 12 -2 -6 1 6 6 -6 -6
18 19 6 33 23 15 9 7 21 21 6 13
23 6 0 31 10 8 -3 7 9 9 -1 3
24 22 7 43 27 34 10 2 16 22 11 29
29 17 -5 14 5 6 -10 0 22 16 5 5
14 12 -5 11 16 15 -8 -2 1 4 5 12
21 29 3 27 34 28 5 -6 26 29 19 19
12 4 -17 3 -2 -15 -20 -5 12 7 -1 -21
9 13 -7 30 21 18 -3 -6 9 15 7 9
27 9 -13 26 16 11 -10 -9 25 24 3 -4
15 0 -17 9 9 3 -12 -6 12 13 -3 -9
17 11 -11 14 20 13 -4 -6 33 32 5 3
13 -6 -23 3 0 -15 -21 -10 15 12 -11 -19
11 9 -11 14 12 3 -1 -10 3 10 2 -3
10 -2 -21 -4 -5 -16 -18 -8 11 6 -7 -31
-5 -7 -19 11 4 -1 -14 -8 -4 -1 -10 -12
9 12 -11 28 19 19 -2 -13 15 19 -2 7
-6 -21 -39 -14 -14 -20 -39 -23 0 -5 -33 -29
-9 -3 -22 7 14 10 -16 -18 -1 3 -18 4
17 11 -14 8 9 -4 -9 -7 9 8 -8 -11
1 0 -20 1 -6 -14 -14 -8 -9 -7 -18 -18
0 8 -15 21 7 6 -9 -10 6 7 -11 -3
7 -1 -18 16 1 -5 -16 -5 -4 -5 -17 -21
9 13 -6 30 16 16 3 -7 6 11 -6 3
4 -4 -21 7 -10 -15 -21 -11 17 9 -20 -19
1 -3 -15 8 -3 -8 -12 -6 -9 -7 -18 -9
31 24 -1 21 16 10 8 -5 12 16 3 1
21 -2 -20 -12 -11 -25 -20 -5 1 -4 -17 -33
11 11 -3 4 11 9 4 2 -3 2 -4 7
28 15 -2 -3 6 3 1 2 13 11 0 -1
19 2 -10 -11 -2 -4 -9 -4 -1 0 -8 -6
22 12 -4 2 6 6 -2 -4 7 7 1 8
21 8 -8 -8 -3 -7 -10 -1 -6 -9 -2 -3
21 29 6 15 24 22 9 0 8 12 15 25
26 18 -4 5 12 -2 -8 3 21 15 8 5
13 16 0 13 15 6 -1 6 -5 -3 6 17
27 37 13 32 24 23 17 6 16 19 22 31
21 15 0 8 1 -7 -8 8 15 10 7 7
8 21 7 27 25 26 5 1 11 15 13 39
25 23 2 21 16 14 -1 -2 18 16 10 23
26 23 4 18 18 10 -1 4 9 9 10 25
26 36 14 30 34 26 8 6 22 23 23 40
27 30 12 23 19 17 4 14 7 7 19 24
41 45 26 53 35 44 26 16 18 23 33 50
48 35 14 32 16 19 6 15 28 22 24 29
29 38 19 25 25 33 12 17 5 9 26 43
43 55 28 40 43 53 25 13 28 31 42 58
36 33 13 9 14 16 2 18 15 10 24 27
22 49 29 38 37 48 27 24 12 17 38 62
33 49 25 46 31 41 20 21 26 25 37 48
20 34 12 23 20 31 7 12 13 14 21 41
21 39 14 25 27 42 12 9 25 25 25 58
25 34 14 12 17 26 9 18 9 8 23 40
35 54 29 21 35 44 31 21 28 30 38 60
38 38 13 11 14 6 8 19 37 30 23 36
23 33 16 30 26 21 15 21 1 7 21 46
41 54 28 43 42 50 31 20 23 27 36 59
34 30 9 4 1 4 3 19 11 5 15 24
29 49 26 26 23 32 25 21 3 9 30 57
49 53 26 28 24 30 22 22 19 18 33 45
42 42 23 18 14 20 19 24 7 7 27 37
42 50 28 32 23 31 25 23 22 22 34 47
33 36 18 30 18 18 13 24 10 11 21 32
32 47 24 42 35 39 25 15 12 19 30 47
29 25 2 19 12 10 -8 0 19 13 8 18
10 18 6 35 20 21 1 6 3 7 6 32
32 43 22 52 29 32 24 12 25 28 25 39
25 15 -2 11 0 -8 -10 6 12 6 -1 1
14 27 10 33 25 25 11 8 7 11 14 32
25 30 10 27 14 10 9 11 14 12 20 11
9 15 1 8 6 -3 0 6 -1 -1 8 2
20 23 6 22 21 9 8 6 16 16 13 19
20 16 2 17 10 -4 0 11 1 1 7 6
14 27 10 28 24 15 13 5 5 10 17 24
23 12 -6 7 6 -12 -9 2 15 9 2 -3
12 15 1 15 12 -2 2 6 -6 -2 6 6
21 33 7 37 19 11 13 1 18 20 20 16
15 7 -13 10 -10 -29 -19 -3 5 -1 1 -16
6 18 0 34 14 2 3 -4 -1 4 12 16
13 11 -7 36 7 -6 -4 -5 12 11 5 1
11 5 -8 14 -4 -16 -6 0 -3 -2 4 -9
26 19 -1 11 4 -5 2 0 11 11 16 0
24 8 -9 5 0 -13 -9 0 0 0 8 -10
24 27 5 24 18 14 11 0 7 13 25 15
26 11 -10 7 -4 -10 -12 -2 15 9 12 -13
12 6 -8 22 11 5 -8 -3 4 6 10 -1
22 18 -4 48 21 11 2 -9 32 32 18 5
15 -10 -23 21 -14 -36 -24 -7 4 -1 -6 -39
10 9 -6 48 21 9 2 0 -2 5 10 2
12 3 -17 48 17 6 -14 -9 19 17 2 -4
-7 -8 -24 25 8 -8 -22 -15 1 2 -7 -12
2 9 -12 26 19 4 -7 -9 12 13 6 0
4 -2 -18 19 5 -11 -16 -5 0 -1 -3 -14
7 7 -11 39 19 9 -1 -9 8 13 6 8
14 -6 -25 15 -7 -25 -23 -9 13 7 -7 -22
6 -3 -17 15 -2 -16 -11 -5 -16 -12 -6 -12
17 12 -9 33 18 7 0 -11 9 13 8 8
11 -13 -28 1 -9 -28 -27 -11 3 -3 -11 -20
12 5 -11 20 12 5 -4 -10 0 5 5 16
24 5 -18 22 7 -4 -14 -16 12 11 5 5
8 -4 -22 17 0 -13 -19 -16 -5 -4 -1 0
6 4 -19 36 6 0 -15 -19 7 8 2 12
1 -10 -29 34 -6 -11 -30 -21 -6 -7 -9 0
5 6 -15 46 9 10 -9 -20 -2 3 6 25
20 -2 -23 19 -8 -12 -27 -19 5 -1 -1 5
20 -3 -16 15 6 7 -19 -16 -16 -12 4 24
33 13 -7 21 18 22 -3 -15 5 7 16 36
16 -8 -20 -12 -9 -13 -25 -10 -4 -10 -3 6
1 7 -5 10 18 22 -3 -8 -4 2 12 44
21 11 -6 8 9 10 -7 -9 7 7 10 28
20 10 -1 12 1 3 -4 0 -6 -4 7 28
9 13 2 44 14 17 0 -3 9 9 12 47
-1 -1 -7 31 5 2 -12 -3 -4 -5 3 29
9 20 10 33 21 22 13 3 1 7 20 47
10 6 -4 19 2 -5 -7 0 10 5 5 23
-8 5 0 29 10 11 0 1 -9 -4 3 38
7 21 6 37 20 30 9 -3 14 18 13 51
4 -3 -12 -8 -12 -12 -19 -4 -1 -6 -7 15
2 13 6 11 9 17 7 3 -5 0 14 46
16 11 -2 19 2 9 -4 -2 11 9 12 32
7 7 -7 0 -9 -3 -8 -3 -8 -6 4 21
12 17 -1 0 1 7 0 -3 4 4 13 29
7 -3 -15 -11 -5 -4 -19 -9 -6 -8 -2 10
13 11 -4 0 8 14 1 -8 -1 3 6 25
20 1 -12 -14 -9 -13 -13 -2 11 5 -3 4
1 1 -7 -4 7 3 -7 -2 -4 0 -1 20
13 20 1 15 16 18 5 -7 17 19 14 28
-3 -8 -19 -7 -17 -20 -23 -8 3 -3 -10 -7
-22 -3 -11 15 6 7 -8 -12 -1 4 -9 20
4 -4 -16 14 6 -1 -16 -13 13 11 -12 6
11 -8 -15 10 6 0 -14 -10 4 5 -12 8
12 5 -4 18 9 10 -2 -3 15 15 1 19
5 7 -2 4 -5 -6 -3 8 1 -1 2 1
1 24 8 12 12 16 12 5 11 16 12 19
-11 1 -15 -13 -11 -14 -17 -4 16 10 -9 -11
-29 2 -10 -3 1 -4 -9 -2 -7 -4 -8 1
5 24 3 22 19 12 9 -2 17 20 12 12
16 5 -10 1 -5 -23 -14 3 8 3 -2 -22
9 22 4 27 18 11 7 3 5 11 10 7
13 24 1 25 10 0 4 5 18 16 9 -9
-11 13 -4 1 0 -8 -1 3 1 2 0 -13
-15 10 -8 0 7 3 -3 -6 13 13 -2 -1
-11 0 -14 -1 1 -10 -12 -3 3 2 -11 -16
-3 16 -2 17 11 6 7 -4 5 9 3 -2
10 2 -15 6 -13 -22 -14 -2 10 3 -6 -27
0 4 -9 18 0 -5 -4 0 -10 -7 -5 -11
8 9 -9 22 6 2 0 -12 6 9 -4 -8
3 -13 -24 -19 -20 -34 -23 -7 -3 -8 -22 -42
-5 9 -1 -1 8 3 7 1 -3 2 -1 -5
7 1 -10 4 -1 -14 -5 -5 4 2 -6 -25
5 -5 -12 -2 -4 -26 -8 -2 -2 -3 -12 -35
7 7 -6 12 3 -19 0 -2 20 17 -10 -21
7 -10 -17 17 -6 -31 -15 -5 -2 -2 -27 -30
17 6 -5 42 20 7 4 -6 5 11 -11 -5
11 -14 -22 22 -6 -26 -21 -10 10 3 -29 -37
-13 -21 -23 26 -7 -24 -18 -11 -21 -18 -33 -30
3 -1 -14 45 11 0 -3 -13 7 10 -14 -16
-2 -20 -29 12 -15 -38 -26 -9 -1 -7 -29 -47
-12 -2 -14 34 8 -8 -7 -10 -7 -2 -16 -14
6 -1 -21 44 2 -14 -18 -17 6 4 -17 -26
1 -5 -22 30 -4 -17 -19 -14 -9 -8 -17 -30
-7 -5 -24 33 8 2 -22 -24 6 7 -13 -12
-10 -26 -40 29 4 -5 -40 -30 -3 -5 -30 -18
12 5 -14 33 19 13 -5 -15 6 10 -6 3
27 5 -15 -7 -6 -19 -16 -7 11 4 -4 -24
17 6 -12 0 5 -3 -10 -5 -10 -7 -2 -8
33 27 -2 21 18 16 7 -4 16 18 12 3
23 2 -18 -11 -10 -20 -17 -2 5 -1 -11 -27
9 11 -6 29 15 16 3 -2 5 10 -1 11
25 15 -8 41 8 5 -1 -1 15 13 0 -4
25 13 -8 22 0 -8 -1 3 -3 -3 -5 -15
34 21 -3 31 13 5 5 3 16 15 5 -4
27 6 -15 18 0 -11 -10 1 1 -1 -7 -24
15 12 -12 26 8 -1 0 -8 5 8 -5 -12
16 0 -24 10 -9 -27 -20 -6 17 10 -15 -33
5 3 -16 21 4 -9 -8 -2 -3 1 -12 -15
20 11 -15 43 11 2 -3 -12 17 18 -8 -9
22 -10 -30 16 -20 -41 -27 -9 2 -5 -27 -46
15 12 -12 28 4 -8 0 -4 -2 3 -11 -15
21 11 -15 20 -2 -15 -6 -4 12 9 -13 -26
14 7 -14 11 -8 -25 -7 -1 -3 -2 -16 -30
25 20 -3 25 1 -17 5 3 8 9 -5 -18
34 13 -6 23 0 -27 -3 8 -1 -2 -8 -29
30 28 0 41 19 -5 10 1 9 13 3 -9
27 21 -7 21 -9 -36 -5 6 12 5 -3 -38
25 25 4 24 6 -22 6 12 -11 -8 3 -23
26 23 -9 31 22 1 -1 -11 13 15 -6 -4
16 2 -24 1 -8 -26 -24 -7 2 -4 -24 -26
28 29 3 31 21 10 7 3 2 8 7 13
33 13 -14 36 22 5 -15 -13 21 19 -1 0
18 7 -14 19 15 -7 -11 -6 12 10 0 -7
38 38 14 28 21 -1 16 15 19 20 31 7
37 34 9 31 20 3 5 15 2 3 22 3
41 47 13 49 37 30 16 7 12 16 24 27
60 33 4 52 12 -1 -1 10 23 17 14 7
44 21 1 81 25 18 -1 2 2 6 8 26
45 23 -4 80 29 30 -1 -12 22 22 8 31
41 -3 -18 32 -3 -8 -23 -5 7 0 -9 -4
24 14 -4 46 26 19 0 -5 1 5 -2 25
29 19 -8 49 16 -1 -7 -7 10 8 -6 3
27 13 -10 55 2 -3 -9 -5 -5 -3 -9 -1
19 14 -11 67 8 12 -8 -11 14 14 -11 14
-1 -7 -23 45 1 0 -23 -14 7 4 -25 -2
-6 -9 -22 31 7 11 -14 -25 6 10 -19 3
-2 -27 -37 -8 -20 -18 -37 -26 7 0 -34 -22
-4 -7 -18 12 8 17 -15 -10 -2 2 -20 15
16 30 2 44 23 33 7 -5 22 25 4 24
14 13 -12 14 -6 -15 -16 -1 7 2 -9 -19
11 25 3 21 24 20 7 1 8 14 7 12
13 15 -8 -3 11 11 -7 -6 15 14 -2 -6
-9 0 -18 -29 8 0 -16 -11 -6 -4 -17 -10
-6 6 -15 -28 10 2 -11 -14 2 3 -13 -5
-6 -9 -26 -32 -16 -17 -27 -17 -12 -13 -23 -26
-1 7 -16 -5 1 9 -11 -22 3 8 -11 -2
-4 -1 -24 -32 -21 -20 -25 -16 7 2 -19 -31
-22 0 -13 -39 -13 -16 -11 -7 -21 -17 -12 -26
3 13 -6 -8 9 5 -1 -12 20 20 5 -16
4 -12 -22 -27 -19 -37 -27 -13 12 5 -11 -51
-5 3 -5 -20 -5 -20 -1 -7 -17 -9 2 -27
12 1 -11 -13 -7 -9 -11 -9 -2 -3 -1 -32
3 -7 -18 -11 -11 -7 -18 -14 -2 -1 -10 -31
-2 -1 -15 4 -1 -3 -12 -16 10 10 -6 -21
-10 -13 -21 6 -2 -10 -22 -14 0 -1 -13 -26
-7 4 -7 17 14 7 -2 -14 11 15 -1 -4
4 -8 -21 1 -7 -25 -23 -14 14 7 -14 -33
-3 -10 -17 10 2 -13 -17 -15 -11 -7 -11 -23
9 6 -9 14 6 1 -7 -19 13 15 1 -19
5 -7 -18 -15 -20 -33 -24 -10 -1 -7 -9 -46
6 20 9 9 5 -4 10 4 -3 1 17 -9
16 15 1 0 -6 -17 -3 -3 12 10 13 -26
1 -3 -14 -15 -10 -28 -16 -14 -1 -1 -2 -32
1 5 -10 -6 0 -18 -9 -12 8 7 1 -23
0 -6 -17 3 -10 -24 -19 -10 -8 -10 -10 -38
-4 3 -15 31 6 -1 -9 -20 1 4 -6 -16
-29 -27 -38 -10 -23 -33 -38 -29 5 -3 -33 -44
-55 -27 -30 -23 -14 -20 -26 -24 -20 -16 -33 -31
-28 -4 -18 0 3 -7 -13 -24 1 3 -15 -23
-38 -37 -42 -27 -27 -44 -45 -31 -12 -18 -41 -52
-55 -31 -34 -11 -1 -16 -28 -36 -10 -5 -35 -17
-40 -33 -41 -3 1 -21 -37 -37 9 6 -39 -31
-38 -28 -28 -7 -9 -19 -23 -19 -5 -6 -36 -25
-27 -12 -12 -6 -9 -16 -7 -9 0 -1 -23 -16
-24 -22 -21 -12 -13 -26 -23 -15 -7 -10 -26 -32
-10 1 -7 11 5 3 -5 -16 6 10 -6 -5
-14 -20 -26 -13 -18 -27 -31 -19 5 -2 -24 -35
-38 -21 -18 -13 -4 -6 -17 -13 -15 -13 -21 -14
-25 4 -1 1 6 14 3 -7 6 8 -4 6
-50 -32 -26 -21 -21 -19 -30 -14 -1 -8 -37 -25
-62 -24 -16 7 4 11 -12 -17 5 7 -29 9
-42 -21 -20 11 -4 -5 -23 -21 5 4 -32 -3
-57 -25 -22 -6 -11 -2 -25 -22 -15 -14 -34 -10
-62 -17 -13 -18 -11 9 -15 -17 0 -1 -26 0
-57 -31 -23 -23 -14 -4 -29 -20 -14 -14 -37 -7
-26 -2 -2 11 10 24 -2 -12 -1 4 -6 18
-23 -11 -8 -8 -17 -8 -16 -5 7 1 -12 -8
-43 -19 -12 10 -5 4 -17 -14 -14 -10 -17 7
-25 -1 -4 35 7 20 -2 -13 9 11 -5 19
-50 -27 -15 -18 -26 -15 -20 -5 -10 -15 -30 -13
-50 -14 -3 -2 -4 19 -6 -12 -18 -14 -11 16
-42 -20 -14 6 -8 12 -21 -19 0 -3 -13 6
-75 -40 -24 -10 -6 10 -29 -26 -5 -6 -30 9
-38 -35 -29 2 6 18 -35 -37 7 5 -21 19
-30 -43 -33 -7 -9 3 -42 -31 -13 -13 -25 3
-61 -28 -11 -2 2 21 -12 -21 -6 -1 -15 15
-60 -41 -22 -14 -11 -9 -31 -20 4 -2 -26 -9
-69 -43 -20 -7 3 6 -25 -22 -12 -9 -27 10
-54 -28 -14 3 11 16 -18 -26 10 12 -13 15
-63 -49 -29 -25 -12 -13 -41 -23 -2 -7 -29 -8
-82 -33 -12 -15 9 22 -16 -20 -5 0 -15 26
-82 -33 -16 -20 -8 3 -26 -22 2 -1 -13 2
-103 -38 -18 -21 -11 -3 -26 -21 -9 -10 -21 2
-82 -24 -11 -16 0 6 -19 -20 2 2 -16 17
-76 -30 -14 -30 -3 -4 -28 -17 -10 -10 -19 8
-94 -19 -4 -19 14 22 -11 -20 1 5 -9 29
-87 -44 -26 -39 -11 -7 -44 -32 6 -1 -28 1
-101 -50 -27 -30 2 9 -42 -37 -13 -10 -30 19
-96 -31 -14 -7 8 20 -23 -32 8 9 -15 25
-107 -53 -31 -27 -19 -18 -48 -31 -6 -12 -35 -11
-117 -38 -18 -4 19 18 -27 -32 0 6 -26 30
-87 -31 -17 -9 8 5 -29 -26 14 12 -24 15
-105 -36 -15 -25 -10 -4 -26 -19 -3 -3 -26 6
-136 -33 -10 -27 -8 4 -21 -20 5 4 -22 17
-141 -43 -17 -41 -23 -11 -32 -20 -16 -17 -32 2
-136 -29 -10 -22 -5 15 -16 -22 -6 -2 -23 25
-118 -46 -25 -37 -23 -13 -41 -25 -1 -7 -32 4
-101 -34 -17 -28 -11 -1 -31 -24 -22 -18 -20 18
-89 -16 -10 -12 0 15 -23 -30 6 7 -10 26
-110 -39 -24 -39 -33 -21 -43 -24 -13 -19 -29 -4
-121 -16 -4 -20 -12 11 -14 -16 -17 -13 -14 31
-118 -25 -17 -31 -23 -3 -32 -25 3 -3 -25 10
-123 -27 -18 -33 -27 -18 -31 -22 -15 -15 -24 7
-110 -14 -10 -13 -4 1 -22 -19 -7 -5 -16 24
-125 -40 -29 -21 -5 -1 -46 -32 -14 -15 -39 9
-129 -21 -16 -16 3 12 -22 -27 -6 -2 -25 27
-122 -22 -17 -42 -21 -17 -31 -16 -3 -9 -29 4
-137 -23 -14 -33 -6 2 -24 -18 -19 -16 -30 17
-129 -15 -13 -27 3 11 -18 -25 4 5 -29 21
-127 -38 -27 -56 -22 -18 -39 -19 -7 -13 -47 0
-115 -12 -4 -29 -2 15 -10 -10 -13 -8 -23 32
-100 -16 -10 -34 -18 0 -19 -12 -10 -12 -27 7
-117 -29 -17 -37 -21 -2 -25 -17 -20 -19 -38 6
-119 -21 -11 -28 -15 3 -17 -14 -3 -3 -29 16
-122 -30 -17 -37 -20 -10 -26 -13 -10 -11 -36 1
-120 -17 -10 -20 -3 8 -11 -17 -2 1 -28 14
-117 -36 -25 -48 -33 -28 -34 -16 -8 -15 -46 -20
-123 -34 -21 -45 -23 -12 -24 -17 -28 -24 -47 -4
-104 -16 -18 -25 -15 -2 -17 -23 -3 -1 -35 0
-109 -39 -36 -46 -39 -36 -44 -25 -15 -20 -53 -29
-101 -21 -23 -21 -7 -1 -24 -26 -17 -12 -40 4
-77 -16 -25 -24 -7 -6 -29 -23 -2 -3 -40 -9
-94 -19 -22 -30 -9 -5 -26 -19 -10 -9 -42 -7
-91 -11 -17 -24 -10 -3 -19 -18 1 -1 -35 -3
-83 -18 -20 -34 -22 -16 -24 -12 -13 -14 -41 -18
-89 -6 -11 -26 -10 2 -8 -16 -8 -3 -33 -2
-94 -20 -23 -51 -32 -29 -29 -13 -5 -11 -45 -34
-100 -13 -12 -30 -7 2 -14 -6 -14 -9 -36 -9
-85 -1 -9 -15 0 14 -8 -15 10 11 -30 -1
-89 -21 -23 -51 -32 -25 -30 -11 -10 -16 -47 -35
-89 -2 -3 -17 -1 14 -3 -6 -6 -2 -27 6
-73 -7 -10 -20 -12 -1 -16 -10 6 4 -30 -13
-76 -9 -11 -32 -14 -8 -13 -7 -6 -5 -32 -16
-70 1 -6 -21 -3 3 -7 -8 7 5 -26 -6
-72 -10 -12 -30 -20 -13 -18 -8 -11 -13 -32 -27
-69 4 -1 -1 -2 11 4 -7 2 5 -22 -5
-67 -14 -19 -16 -20 -15 -24 -11 8 1 -44 -26
-66 -3 -4 -18 -7 2 -5 -1 -13 -9 -32 -11
-42 22 13 -5 6 14 18 6 12 14 -11 -1
-47 -7 -9 -37 -21 -22 -12 3 -4 -9 -33 -31
-36 12 9 -15 5 11 12 7 -5 0 -12 0
-22 8 1 -14 -4 -3 0 2 5 3 -16 -17
-37 -4 -5 -26 -11 -8 -6 -3 -4 -5 -24 -15
-20 19 14 -13 -2 3 14 12 12 10 -2 -1
-14 19 18 -14 -9 -9 14 22 -4 -5 -2 -13
-4 32 28 2 7 14 31 18 9 12 9 8
7 13 14 -15 -11 -16 11 20 14 8 -5 -18
-8 12 16 3 3 0 18 19 0 2 -5 -2
4 29 20 17 4 2 25 13 26 24 3 -2
4 10 9 -16 -29 -39 6 20 -4 -8 -10 -38
-6 25 25 14 6 11 30 21 -5 0 3 4
-11 13 9 16 2 2 13 12 14 11 -15 -11
-20 3 3 7 -5 -11 9 10 -3 -3 -23 -18
-1 16 14 10 1 -2 19 14 3 3 -7 -11
3 9 9 -4 -9 -18 10 15 -9 -10 -11 -26
-2 21 14 4 5 -1 23 9 6 8 -6 -7
-12 -1 -5 -22 -19 -30 -1 6 6 -2 -27 -32
-33 1 1 0 -1 -6 7 5 -15 -11 -25 -11
-21 13 3 24 7 8 12 -2 7 8 -19 -3
-27 -13 -15 -6 -26 -28 -14 -1 -7 -14 -42 -33
-31 5 3 20 1 7 12 2 -6 -2 -25 5
-9 11 4 13 -10 -6 9 7 3 -1 -20 -11
-9 8 5 -6 -20 -14 11 10 -15 -14 -22 -15
-12 9 3 -1 -11 -5 10 3 -2 -3 -24 -4
-22 -8 -9 2 -12 -11 -6 -2 -9 -10 -42 -11
-16 9 0 25 1 9 9 -6 1 5 -28 11
-3 2 -4 1 -24 -21 -3 3 0 -7 -31 -16
-2 12 12 9 -5 1 18 15 -16 -12 -21 3
13 26 16 19 7 11 27 11 7 8 -13 8
3 1 0 -17 -21 -28 3 13 -8 -14 -30 -27
9 23 21 3 6 6 32 19 -7 -2 -8 4
24 20 14 7 -1 0 21 17 8 4 -12 -9
7 6 6 -1 -6 -5 15 14 -7 -6 -23 -11
14 10 8 4 0 1 20 14 3 2 -21 -5
24 3 4 -4 -3 -5 14 18 -8 -9 -27 -15
28 19 14 12 12 17 30 15 4 8 -13 5
15 -2 -6 0 -9 -9 1 9 9 4 -28 -20
3 5 5 15 5 8 15 11 -9 -5 -14 -3
26 26 16 24 7 16 27 10 10 11 3 -1
4 -4 -4 -5 -20 -15 -1 10 -3 -8 -23 -27
-9 14 13 23 6 15 23 12 -3 1 -12 6
17 15 8 26 -9 -3 13 10 3 0 -15 -18
16 10 8 16 -15 -10 15 13 -12 -12 -17 -22
12 11 9 14 -5 0 19 11 3 2 -16 -11
-4 -10 -5 10 -8 -7 1 4 -6 -7 -31 -22
1 13 10 30 7 11 21 5 3 7 -13 -8
19 5 2 7 -18 -22 6 11 2 -4 -19 -40
15 4 8 11 -5 -5 15 11 -17 -12 -16 -25
23 15 7 20 3 8 16 0 9 11 -13 -15
6 -13 -15 -4 -22 -24 -14 -3 -4 -9 -36 -37
-2 0 -3 21 7 10 4 -7 -2 3 -21 1
19 5 -1 14 3 1 2 -2 12 10 -14 -12
23 19 14 8 1 0 17 14 0 1 -1 -9
24 32 21 25 12 11 24 17 16 15 10 3
19 21 14 24 5 -1 13 16 1 0 1 -10
26 38 27 42 16 20 33 17 8 11 15 13
26 13 8 24 -4 -5 4 12 13 6 -6 -3
19 14 12 32 13 15 13 11 -5 -1 -5 18
43 32 19 39 20 22 24 8 19 19 8 20
34 6 2 0 -11 -19 -1 9 2 -3 -12 -16
28 27 21 21 16 15 25 12 1 6 7 15
39 30 19 25 4 2 17 12 10 7 9 -6
23 22 16 24 -4 -6 17 13 -3 -4 3 -7
22 23 15 32 4 4 18 9 9 8 4 7
25 15 10 18 -5 -5 11 13 -7 -8 -4 -6
40 41 31 24 9 14 39 21 2 6 16 12
43 30 21 -3 -13 -20 18 23 3 -3 9 -15
26 28 22 13 10 3 24 20 -4 -1 8 7
31 30 17 37 17 13 24 8 28 27 6 12
24 7 1 12 -13 -31 0 9 -2 -6 -12 -23
27 28 21 36 24 16 28 14 -3 3 8 19
39 14 6 29 12 8 9 5 13 11 -5 6
34 8 3 27 3 2 6 4 -1 1 -8 6
41 20 13 39 10 12 16 8 10 9 6 15
29 6 4 23 -3 0 5 7 -5 -6 -5 0
31 20 14 38 17 24 21 4 10 15 5 21
32 0 -3 18 -7 -4 -5 2 12 5 -12 -8
16 3 5 31 4 17 8 5 -12 -8 -7 11
37 30 22 49 12 31 26 11 10 12 14 20
36 14 12 14 -18 -5 7 19 -4 -10 2 -9
27 31 27 37 10 29 31 19 1 4 15 25
32 28 18 35 4 16 20 16 14 11 10 6
22 14 8 17 -2 10 10 7 -1 0 -2 5
28 17 8 24 9 19 9 2 12 11 0 17
27 19 11 27 8 9 11 13 1 0 0 8
30 38 24 39 16 20 31 14 7 9 18 21
39 23 13 16 -13 -15 10 15 3 -4 8 -9
36 34 26 31 8 11 27 22 -12 -8 19 19
52 44 29 43 23 29 33 15 17 19 28 36
46 12 8 18 -2 0 5 14 7 2 7 12
43 29 23 45 24 32 27 14 5 9 24 48
60 35 24 33 13 17 26 21 13 10 32 32
56 37 32 26 13 15 33 30 6 7 40 32
61 48 36 44 24 27 35 27 22 21 50 42
53 28 19 51 22 26 17 19 10 7 32 37
44 27 14 67 39 48 21 5 20 23 26 58
45 14 3 29 16 11 1 5 18 11 19 24
33 22 16 38 31 30 18 9 -2 1 29 40
41 28 14 58 38 43 19 0 23 23 33 46
40 6 3 22 4 6 -2 6 4 -1 18 13
38 23 23 39 25 35 24 11 1 6 30 39
36 9 9 36 12 18 8 4 10 6 12 19
11 -2 4 29 7 17 4 2 -3 -3 1 22
9 8 13 33 15 27 12 5 10 8 10 33
7 2 11 25 8 19 8 10 -3 -5 7 23
19 24 25 43 22 41 28 11 9 13 26 46
39 10 15 22 0 8 8 14 12 5 14 18
36 10 19 36 17 29 18 14 -6 -2 15 35
52 25 25 49 25 40 30 15 19 20 27 39
42 4 14 11 -3 4 11 22 4 -1 14 7
29 19 26 33 23 37 31 19 4 9 26 41
38 14 15 34 19 27 17 13 23 19 21 26
34 7 12 21 12 16 15 12 16 15 17 20
42 20 17 19 8 8 22 13 12 13 24 17
42 13 12 11 10 7 14 14 -6 -4 19 4
47 27 21 24 28 37 30 10 14 19 32 26
46 14 9 10 -5 0 12 11 14 9 22 1
28 15 12 37 12 24 19 10 -4 0 23 22
39 25 9 57 26 36 18 -1 22 23 24 29
31 5 -7 24 0 0 -5 1 8 4 5 3
30 26 14 44 23 35 22 5 7 14 27 33
49 25 8 38 12 19 14 3 11 10 25 11
41 14 2 37 14 22 10 1 1 4 15 17
48 23 8 57 27 36 14 2 22 22 22 33
47 17 5 48 12 18 8 7 6 5 17 15
38 22 8 54 21 31 20 0 12 16 18 26
27 1 -7 29 1 -1 -4 1 14 8 -5 -3
21 12 9 21 11 6 16 12 -10 -6 3 4
40 25 15 23 13 11 26 9 8 8 11 5
29 -6 -5 -1 -10 -16 -2 6 -4 -9 -14 -15
21 6 5 24 14 18 14 1 -4 0 -6 19
25 0 -6 21 -1 2 1 -5 0 -3 -15 -5
17 2 1 4 -6 -2 10 6 -14 -13 -13 -5
23 16 13 8 2 8 22 13 0 0 -1 6
12 2 4 5 -10 -6 8 10 -15 -17 -14 -10
18 18 13 16 2 11 24 6 -7 -4 -3 7
29 4 -1 -1 -16 -13 4 4 -3 -10 -15 -14
22 6 7 18 -5 5 16 7 -23 -20 -9 1
40 22 14 37 2 13 26 8 0 0 4 4
32 -2 -2 10 -19 -19 2 10 -11 -17 -15 -21
29 15 15 34 10 13 25 9 -8 -3 1 13
45 17 13 38 8 5 19 12 8 5 4 2
31 9 9 26 5 2 14 10 -6 -6 -3 2
30 13 10 23 7 8 16 6 5 4 0 5
27 8 10 16 3 1 13 14 -3 -4 -1 -5
26 22 19 28 17 19 27 9 7 11 12 12
26 3 2 12 -5 -5 1 4 12 5 -2 -9
16 15 14 33 14 20 18 11 -2 1 7 16
29 31 18 46 23 26 24 5 20 20 17 19
23 6 2 22 0 -6 0 5 4 -1 1 -9
27 28 24 47 28 32 28 13 9 13 23 27
40 25 18 41 15 17 18 13 15 12 22 11
27 17 15 35 14 16 17 9 5 6 19 13
29 23 17 37 26 24 20 7 31 28 22 25
33 15 12 23 16 8 12 11 11 11 15 15
47 31 23 34 33 34 29 10 12 17 30 33
46 12 7 16 20 20 5 9 22 15 13 15
29 18 17 30 30 35 21 12 7 13 18 38
41 33 23 38 31 38 30 12 24 27 30 35
28 8 6 11 7 8 6 13 8 4 8 5
25 26 23 28 27 36 33 17 9 15 22 32
36 23 16 11 12 15 23 15 15 15 15 3
20 14 10 8 13 16 17 11 1 5 7 1
27 24 17 17 14 23 24 15 8 10 17 2
23 14 11 13 5 11 17 17 -3 -1 11 -12
9 19 11 34 26 32 22 3 19 23 14 10
-1 1 -6 7 -1 -5 -3 0 17 11 -1 -20
-7 5 2 14 10 8 9 2 -4 1 6 -1
29 19 9 27 22 20 17 -1 23 25 21 4
34 2 -2 1 -1 -14 0 6 7 3 6 -21
23 19 10 20 19 13 21 4 2 9 19 15
31 18 4 12 7 -4 11 3 9 8 15 -5
19 9 3 6 9 -7 10 3 -1 3 10 -5
15 12 3 5 16 0 10 0 12 14 13 4
12 13 4 -5 6 -8 7 7 -1 1 11 -4
16 31 17 13 15 11 24 9 11 16 25 14
25 16 7 -9 -14 -18 5 14 10 4 13 -16
27 22 19 7 6 7 23 18 -8 -1 23 7
42 34 21 27 20 16 27 10 15 18 32 14
35 18 8 4 0 -13 3 10 3 0 19 -8
35 36 25 31 33 31 26 11 12 18 39 35
45 31 21 20 26 20 18 12 21 21 36 22
30 28 21 20 22 19 18 13 7 10 32 29
29 30 21 51 27 30 19 10 20 21 35 44
31 23 21 53 20 21 17 16 5 6 32 33
41 38 30 58 31 32 33 13 11 17 44 45
43 18 9 29 6 -3 6 8 9 5 24 14
33 27 20 39 22 17 22 14 -5 1 31 32
42 41 27 41 23 21 29 13 17 19 42 30
25 13 11 4 -9 -13 8 15 -2 -7 22 -1
22 25 22 32 18 23 28 12 0 5 32 33
31 14 5 36 10 8 8 1 10 8 19 18
22 6 0 24 1 0 6 1 -4 -2 11 13
37 15 6 21 -1 3 14 4 4 4 17 10
30 10 3 22 -3 -7 9 8 -12 -11 11 2
28 29 16 40 14 12 29 10 8 11 26 23
32 8 -2 11 -19 -30 4 8 7 0 6 -11
19 8 2 29 0 -11 12 8 -21 -15 7 8
33 20 6 47 19 13 19 2 7 9 18 15
9 -15 -22 11 -9 -21 -18 -8 -3 -7 -12 -15
-2 -2 -11 35 15 9 0 -10 -2 4 -2 14
26 10 -3 33 4 2 5 3 6 5 10 -5
22 16 4 20 -1 2 13 8 -4 -2 15 -2
19 18 3 25 7 9 10 3 12 12 19 7
15 4 -4 17 -1 -2 -1 1 -7 -5 14 -5
21 20 6 31 20 23 15 -4 5 11 27 15
17 0 -10 14 3 2 -8 -4 11 7 11 -9
0 5 -1 21 13 17 5 -1 -8 -2 15 6
15 19 2 27 19 23 12 -5 17 17 22 8
8 -4 -11 1 -11 -8 -9 -1 -1 -5 3 -17
9 18 11 33 14 25 18 5 -1 5 26 17
25 13 4 34 16 16 6 2 13 12 25 3
23 7 3 20 14 13 5 2 2 4 22 8
40 15 12 20 9 13 14 6 8 9 29 16
34 3 7 9 -7 -2 5 7 -18 -16 21 0
34 22 18 31 11 23 20 4 -3 2 37 25
36 12 11 21 0 6 3 9 11 7 30 15
25 17 21 31 17 30 17 10 -3 3 37 39
46 30 24 53 25 40 22 6 25 26 47 48
38 9 13 25 2 8 4 12 8 5 30 24
26 29 32 35 22 32 29 15 1 7 44 50
25 21 18 33 12 17 10 9 11 9 31 31
16 10 13 25 13 21 8 7 3 5 22 34
30 22 21 21 20 26 19 12 14 14 30 37
23 14 14 21 18 21 10 13 3 5 20 26
20 24 20 39 33 43 24 11 17 22 30 43
22 7 8 6 3 6 3 15 13 6 17 9
10 6 11 17 18 24 13 10 -3 2 14 25
27 16 13 26 21 26 21 6 20 22 17 21
13 -10 -5 -12 -11 -16 -5 7 -2 -6 -5 -16
-1 -3 0 13 15 20 7 -5 2 8 3 17
16 -2 -1 16 4 6 4 -1 13 12 6 -4
13 1 7 9 -2 -2 13 10 -1 0 9 -7
14 4 8 13 2 4 12 5 9 8 9 -1
9 -7 2 9 1 0 7 9 -2 -1 0 -8
11 6 9 23 17 19 23 5 12 18 7 9
12 -16 -9 -2 -10 -20 -4 0 6 2 -10 -26
1 -16 -3 5 9 -1 6 1 -5 -1 -6 -6
17 1 1 15 12 3 11 -1 27 26 3 0
10 -14 -7 -8 -14 -29 -4 6 2 -1 -8 -23
14 11 16 18 15 20 27 15 -1 7 16 15
21 4 2 14 -2 4 10 6 10 7 4 -8
-7 -8 -8 9 -5 -7 1 -3 -5 -3 -8 -11
-2 2 -2 15 3 4 7 1 6 7 3 -2
6 -2 -3 10 -7 -3 2 6 -9 -8 -1 -10
13 13 6 16 8 17 15 1 4 8 10 9
12 -4 -7 -12 -13 -11 -8 2 2 -4 -1 -14
3 8 5 2 -2 9 10 6 -22 -16 11 6
22 23 10 14 1 15 17 1 -1 1 22 5
15 -2 -6 -17 -27 -21 -8 2 -19 -23 2 -20
19 21 14 -1 -2 7 19 6 -18 -12 22 13
31 17 5 -6 -5 -8 7 3 -3 -5 17 -6
16 8 2 -12 -1 -5 4 1 -13 -11 9 0
17 12 6 -2 7 6 7 -1 4 3 14 11
16 2 -1 5 3 1 -3 -1 -6 -6 6 5
34 30 16 23 15 20 20 3 3 9 27 25
40 13 2 8 -10 -8 0 3 2 -2 14 -1
24 14 10 28 9 17 12 5 -14 -8 21 24
45 29 17 32 20 29 19 4 18 19 35 26
33 2 -1 4 6 4 -7 4 12 7 14 1
30 23 17 34 35 36 20 8 14 19 34 35
47 17 8 29 21 21 6 2 22 20 30 17
46 12 5 21 20 22 4 2 12 14 28 22
52 23 12 23 23 23 12 6 20 21 41 24
37 8 2 18 16 13 1 3 4 5 32 8
40 19 10 29 31 29 16 -1 16 20 44 23
35 -6 -9 -5 5 -5 -13 -6 15 10 21 -10
18 -1 -4 7 19 15 -1 -4 1 7 20 11
45 22 10 26 18 18 16 2 21 24 34 14
37 -5 -4 6 -11 -12 -6 3 0 -3 15 -12
23 8 10 27 14 20 15 5 2 8 26 21
32 7 6 15 -4 -3 8 11 7 6 22 -2
23 1 6 13 1 2 9 9 -1 1 17 6
19 1 4 16 17 14 6 3 16 16 17 17
13 -6 2 -1 8 0 1 7 -2 -1 10 4
21 17 19 14 21 17 25 14 12 15 26 26
26 4 9 0 -2 -15 6 19 12 6 14 -1
27 12 20 14 13 8 21 20 0 4 25 19
42 18 15 19 12 8 20 8 29 28 25 20
22 -6 -3 -9 -11 -28 -5 6 1 -2 2 -6
21 16 17 15 26 24 21 9 4 10 23 35
32 10 11 6 11 11 9 8 18 15 22 13
24 14 15 7 0 0 13 10 1 3 29 11
36 20 16 24 7 12 15 8 12 12 33 21
31 5 7 26 3 9 7 9 3 3 17 13
35 18 17 32 14 23 22 6 15 19 26 25
40 0 3 -2 -9 -7 -2 4 10 5 11 -4
26 7 16 10 17 25 17 11 -6 1 20 26
35 16 18 15 23 33 20 7 19 20 25 26
26 -12 1 -20 -3 -4 -4 7 1 -2 7 -6
27 5 17 5 23 29 19 8 9 14 24 28
36 -3 3 3 9 10 2 3 20 17 11 8
27 -1 10 -1 6 6 12 12 5 7 13 6
31 8 17 0 9 11 20 15 16 15 22 12
24 -1 9 -5 0 1 9 12 1 1 9 3
30 15 20 24 11 17 26 10 12 15 24 21
25 -6 1 16 -5 -9 -2 5 12 7 7 0
8 1 7 29 16 17 10 5 -3 2 9 24
24 13 11 26 18 17 16 3 19 20 16 18
16 -8 -3 -6 -2 -16 -2 7 4 1 -2 -8
9 11 14 22 24 17 24 10 8 12 14 26
25 8 9 15 10 2 14 10 15 13 9 6
28 5 12 8 9 6 17 13 5 8 8 16
28 2 8 16 12 13 11 6 16 15 7 24
18 -4 3 10 12 12 4 8 4 5 1 17
35 25 25 22 29 37 33 18 23 27 27 42
40 6 13 -3 7 4 11 17 20 15 15 12
26 11 22 15 26 21 24 19 1 8 24 27
45 26 30 28 26 28 33 19 26 27 40 28
31 -1 13 2 2 4 7 14 12 7 19 9
20 18 24 23 27 37 25 10 14 19 31 43
33 15 15 8 7 15 12 6 12 10 25 19
27 4 11 -2 8 15 10 4 2 3 19 22
30 7 12 2 16 20 12 4 19 19 21 28
30 5 11 -8 9 7 8 10 1 3 17 15
38 17 20 2 21 21 23 7 15 17 28 25
35 -8 -1 -21 -3 -14 -6 4 14 8 6 -5
27 1 7 -3 11 9 10 5 -5 1 10 18
50 15 9 13 8 11 15 1 13 14 19 17
37 -12 -9 -12 -14 -20 -11 -1 -2 -6 -3 -11
32 7 7 10 14 4 13 1 8 11 15 16
38 4 1 3 -4 -27 3 1 5 4 11 -12
22 4 3 0 -4 -16 7 3 -13 -9 13 -5
23 12 8 4 6 4 11 5 9 9 20 7
17 2 1 -10 -4 -10 1 3 -6 -5 12 -6
32 17 11 3 11 11 18 0 5 10 26 13
37 2 0 -19 -7 -12 -3 1 11 6 15 -5
22 15 13 -16 7 7 15 7 -7 0 23 17
34 26 17 -5 8 9 21 7 11 12 31 16
24 1 1 -24 -18 -18 -2 8 -8 -11 11 -8
25 16 15 2 11 18 20 7 -4 3 22 26
30 6 3 -3 4 4 8 5 6 5 9 7
23 8 9 -19 -2 -2 16 12 -8 -6 11 4
36 14 13 -17 2 1 19 14 4 3 14 10
34 -4 2 -14 -1 -3 5 8 -10 -9 -1 5
39 13 15 7 7 17 23 8 2 7 13 22
21 -11 -5 -1 -10 -4 -5 3 9 4 -8 2
-1 -10 1 16 8 17 6 2 -7 -1 -3 19
26 9 13 17 4 8 21 8 6 7 14 4
17 -11 1 -13 -16 -20 3 14 -11 -13 -2 -18
19 11 20 9 14 19 30 19 -4 3 21 20
37 7 13 5 0 4 18 18 4 1 16 -2
26 3 9 3 -5 1 16 13 -8 -6 10 -2
25 7 10 8 6 2 16 11 7 8 16 4
6 -7 -3 3 6 -4 1 5 -6 -4 3 -7
10 13 7 10 9 13 19 3 2 7 16 5
18 -3 -3 -20 -15 -17 1 7 0 -5 5 -21
4 -2 -1 -5 10 12 9 3 -11 -5 5 5
27 11 1 11 13 18 12 -2 14 16 12 5
21 -12 -12 -13 -12 -13 -8 1 -4 -7 -7 -17
9 5 2 4 15 21 11 -2 -1 6 5 17
16 5 -3 -5 4 4 1 0 10 9 2 -4
9 5 3 -5 0 1 8 5 -3 -1 3 -3
22 10 7 11 8 6 10 4 11 11 6 5
32 1 4 18 10 1 6 9 3 5 -1 0
44 19 17 33 16 13 26 11 8 13 14 11
41 1 1 8 -9 -20 1 7 5 1 -2 -19
28 2 7 17 10 3 11 4 -7 -1 1 6
44 13 11 10 6 3 15 2 9 11 8 4
31 -5 0 -25 -14 -23 -2 7 -9 -11 -6 -21
26 10 15 -3 13 10 19 7 -7 0 11 11
37 -2 3 -7 2 -4 1 3 8 5 3 -7
28 -4 4 -1 3 -4 5 4 11 11 3 -1
31 3 5 6 0 -8 6 0 9 10 7 4
29 0 4 -4 -1 -4 2 5 -15 -12 6 -6
44 20 19 11 15 19 24 10 4 9 23 9
55 2 3 -11 -13 -20 -2 6 1 -3 8 -17
48 7 8 3 8 7 8 2 -11 -5 13 6
49 12 7 11 11 9 9 -3 15 16 13 2
25 -7 -5 -4 -12 -23 -10 0 -1 -4 -5 -22
30 23 20 30 13 14 23 10 3 11 22 7
50 18 15 12 0 -1 15 12 8 8 16 -12
34 3 5 1 3 1 6 1 -5 -1 4 -8
33 3 1 5 3 0 2 -5 8 8 6 -9
30 1 3 2 -3 -7 2 3 -1 -1 7 -12
29 20 15 22 12 11 21 5 13 17 22 6
31 1 1 -7 -11 -22 1 8 6 0 6 -28
39 9 13 0 9 2 19 13 -12 -6 12 -6
59 22 13 7 9 5 21 9 13 14 19 -9
36 -4 -5 -19 -15 -25 -4 7 -5 -9 -1 -32
30 12 8 5 14 8 16 3 -2 3 15 3
45 7 -1 -1 1 -6 5 2 6 5 13 -19
33 6 2 -4 -4 -5 11 7 -6 -4 12 -19
34 12 5 -2 -2 -2 13 7 7 7 16 -16
34 3 1 -5 -1 -9 6 9 -3 -2 10 -23
39 15 7 13 13 6 16 3 8 11 20 -2
26 -4 -8 -10 -12 -24 -9 1 4 -2 2 -23
15 9 10 12 8 7 17 11 -7 -1 18 5
34 19 13 30 17 18 18 6 21 22 28 9
26 -6 -4 1 -2 -8 -7 3 4 2 10 -14
34 13 15 21 22 25 18 6 4 11 29 14
42 10 7 16 9 10 4 3 10 8 20 -5
23 11 8 17 10 15 7 4 0 3 16 5
27 15 12 18 13 20 8 4 11 11 21 14
26 9 11 1 9 14 5 8 -4 -3 17 8
26 27 20 10 21 31 20 6 10 14 28 24
13 3 -1 -11 -9 -5 -10 -1 2 -2 8 -9
-2 11 11 6 9 19 9 4 -12 -6 15 16
13 22 15 11 7 18 14 3 10 11 20 14
1 -6 -1 -18 -22 -18 -9 2 -11 -14 -1 -13
8 13 15 8 6 19 14 3 -2 3 14 25
22 6 5 -5 -5 -1 -1 0 6 4 8 0
5 2 6 -8 -5 -2 2 2 -4 -2 8 0
17 8 11 9 1 6 9 6 9 9 17 7
21 -3 3 5 -2 -4 2 6 1 0 9 -6
15 11 8 12 6 5 13 -1 17 18 14 9
-5 -16 -14 -14 -18 -25 -17 -8 0 -4 -10 -15
-26 -18 -13 -3 11 18 -9 -13 -12 -6 -9 13
0 2 -5 3 14 25 2 -8 22 21 4 13
4 -11 -10 -27 -15 -15 -8 4 -3 -7 -4 -15
-1 3 3 -4 10 23 11 1 -2 3 9 20
5 -5 -7 -9 -3 7 -4 0 9 5 0 0
-2 -5 -5 -15 -5 4 1 0 -4 -3 1 1
0 -2 -5 -10 1 11 1 -3 7 7 4 9
-8 -14 -10 -13 -5 6 -5 0 -11 -9 -3 3
-5 -5 -3 -5 4 22 6 -3 0 4 5 13
7 -20 -13 -16 -12 -5 -12 4 9 2 -8 -16
17 0 8 14 9 15 17 15 0 5 11 5
29 13 10 13 -1 8 19 10 14 13 16 -4
2 -16 -10 -23 -27 -22 -8 5 -11 -14 -10 -28
-5 2 6 3 8 14 16 7 -3 2 6 9
5 -2 0 -1 -1 -2 7 12 9 5 0 -13
-5 -5 4 -11 -6 -2 14 15 -6 -5 -2 -12
-4 1 10 -4 3 3 18 17 4 3 4 -5
-13 -9 4 -3 4 1 9 15 -8 -6 -6 -13
9 7 14 -1 10 11 23 12 2 6 5 -4
26 -9 5 -22 -11 -23 3 19 1 -6 -4 -29
5 -4 12 5 14 8 16 13 -6 -2 1 2
11 7 12 7 13 8 17 8 16 15 6 -1
1 -10 5 -16 -10 -17 3 15 -2 -6 -4 -18
-1 10 23 14 14 17 27 16 3 8 14 18
7 4 12 -3 -7 -11 11 14 2 -1 4 -10
-1 1 13 -8 -9 -9 14 13 -12 -11 4 -2
14 5 15 1 -2 0 16 12 1 -1 10 6
13 -2 9 6 -3 -4 8 13 -13 -12 4 -2
22 17 20 29 15 18 25 14 7 9 18 19
33 2 9 2 -10 -16 7 20 3 -3 8 -9
22 5 15 15 5 8 20 16 -11 -5 15 12
22 4 4 16 5 9 9 1 14 13 14 7
9 -21 -13 -15 -15 -20 -13 0 -7 -12 -4 -19
11 1 6 25 17 21 13 3 0 5 18 20
19 -5 -6 27 7 4 -6 -3 9 6 14 -1
12 -2 -6 21 6 5 -3 -5 0 2 16 2
24 9 1 17 9 8 1 -2 11 10 24 8
19 5 0 -4 0 -1 -5 1 -8 -7 22 0
14 20 9 8 13 22 10 -3 9 13 36 20
5 -5 -11 -14 -10 -11 -19 -8 7 0 13 -8
4 3 -1 1 7 7 -3 -8 -13 -8 18 11
33 18 8 11 14 12 6 -3 15 14 30 9
22 -7 -8 -16 -9 -18 -17 -4 -4 -7 9 -16
18 7 1 6 11 8 2 -9 -6 0 19 10
35 9 2 -7 -1 -7 -1 0 10 4 19 -15
20 7 5 -21 -3 -14 4 3 1 2 16 -12
11 -3 -2 -18 1 -11 -2 -4 -1 0 8 -10
8 -12 -5 -12 0 0 -5 1 -15 -13 0 -17
11 1 2 0 0 12 9 -2 0 3 10 -7
0 -22 -15 -30 -24 -23 -17 -1 -5 -11 -6 -36
-11 -8 -1 -9 3 12 2 1 -14 -7 7 -8
10 2 0 -5 -4 9 4 -3 7 7 12 -13
10 -16 -7 -32 -23 -15 -10 6 -9 -13 0 -29
11 3 10 2 12 24 14 7 -3 3 17 8
16 -8 -4 -12 -6 0 -4 1 -4 -5 3 -19
10 -8 -3 -19 -5 3 -1 0 -12 -9 5 -12
15 -3 -1 -7 -3 7 -1 -1 5 4 10 -3
8 -9 -4 -8 -13 -3 -5 1 -11 -10 5 -11
15 5 7 6 -1 11 10 -2 1 4 18 2
21 -11 -5 -13 -19 -17 -13 0 -2 -8 7 -22
17 4 7 10 6 17 7 2 -10 -4 18 10
24 5 1 22 11 16 2 -7 16 15 15 4
10 -15 -10 -3 -12 -17 -15 -2 -8 -12 1 -21
5 9 10 10 6 13 13 1 -9 -4 18 10
2 -8 -7 -10 -10 -4 -9 -7 -2 -4 0 -16
-1 -8 -3 -10 -2 4 -4 -5 -5 -4 4 -7
5 -2 0 -1 1 3 -1 -3 5 1 8 -5
-5 -12 -6 -11 -10 -10 -5 -2 -13 -13 -3 -22
6 6 7 -4 2 7 14 1 2 4 11 -11
-11 -26 -18 -27 -21 -25 -19 -5 -3 -11 -18 -40
-34 -28 -18 -8 -3 -4 -12 -16 -20 -15 -19 -18
-4 -9 -7 -4 -9 -10 -1 -9 0 -1 -5 -28
-7 -26 -14 -26 -30 -35 -16 -1 -17 -21 -17 -47
-11 -12 -3 11 -2 2 4 -5 -8 -3 -6 -7
-2 -21 -14 8 -19 -22 -10 -7 -4 -6 -16 -34
-9 -21 -11 3 -20 -24 -5 -6 -16 -14 -18 -33
-13 -21 -13 3 -11 -17 -9 -10 0 -1 -19 -25
-28 -33 -22 -8 -12 -24 -19 -14 -11 -11 -27 -31
-16 -17 -11 -1 -4 -15 -3 -17 0 2 -9 -20
-8 -34 -23 -24 -28 -42 -25 -13 -5 -12 -22 -45
-12 -21 -13 -10 -11 -11 -8 -14 -20 -15 -12 -16
8 -7 -10 -6 -13 -16 -5 -16 1 1 -2 -21
-2 -25 -21 -22 -23 -36 -22 -11 -9 -13 -17 -38
-3 -9 -9 9 9 5 -5 -17 -1 3 -3 0
3 -20 -21 2 -9 -12 -23 -22 1 -2 -11 -18
-9 -21 -15 2 -11 -6 -13 -17 -10 -8 -9 -9
0 -9 -7 2 -8 -6 -7 -10 0 -3 1 -7
-4 -12 -8 -1 -4 -9 -10 -4 -10 -11 -3 -11
1 1 -1 13 9 13 2 -10 9 11 4 6
7 -15 -13 -11 -16 -18 -18 -7 2 -5 -8 -23
4 -4 2 14 8 13 5 -2 -2 1 4 5
10 -3 -2 23 -2 3 0 -9 22 18 3 -1
-17 -26 -20 -5 -25 -28 -26 -12 -12 -15 -19 -22
-17 -2 0 14 15 23 1 -9 -9 -3 1 16
1 -7 -3 3 -2 3 -5 -1 3 -2 0 -8
-10 -9 -1 2 -7 -1 1 0 -5 -5 0 -3
-7 -10 -2 7 -3 9 -4 -6 6 4 1 2
-11 -22 -11 5 -9 -1 -13 -11 -9 -8 -10 -8
-6 -9 -5 13 1 4 -1 -16 5 7 -2 0
-9 -28 -19 -23 -23 -27 -22 -12 -4 -11 -17 -27
-21 -16 -5 -11 1 4 -1 -8 -21 -15 -8 5
-13 -11 -6 -7 -1 3 -1 -10 3 2 -7 2
-31 -40 -23 -32 -23 -24 -23 -10 -13 -18 -29 -20
-32 -21 -5 -2 7 6 3 -7 -5 -2 -10 11
-21 -31 -17 -1 -5 -17 -15 -11 2 -2 -18 -16
-21 -35 -21 -4 -9 -13 -16 -18 -10 -8 -25 -12
-2 -24 -15 -6 -15 -16 -10 -12 -6 -7 -18 -15
-4 -26 -14 3 -18 -19 -10 -5 -18 -18 -17 -20
4 -7 -2 33 1 2 7 -5 1 3 -3 2
3 -25 -16 7 -18 -30 -16 -2 -5 -11 -19 -24
-5 -17 -6 21 6 -2 1 -3 -15 -10 -10 3
17 -7 -5 20 2 -9 3 -5 5 4 -2 -6
6 -32 -20 -18 -25 -39 -19 -5 -17 -20 -19 -35
2 -17 -7 -3 -5 -6 2 -9 -10 -5 -7 -7
6 -27 -17 -16 -22 -32 -14 -11 -9 -11 -18 -31
-8 -29 -16 -6 -17 -25 -10 -12 -18 -16 -17 -19
-6 -25 -15 7 -8 -17 -10 -11 -1 -3 -12 -14
-10 -31 -19 -3 -12 -24 -15 -10 -17 -16 -20 -23
-1 -18 -12 3 -10 -13 -3 -14 -7 -5 -11 -13
-8 -42 -32 -24 -40 -47 -30 -16 -14 -21 -32 -44
-19 -33 -21 -8 -22 -23 -12 -16 -30 -24 -25 -20
6 -26 -20 -6 -24 -27 -12 -21 -9 -10 -20 -27
-5 -51 -36 -31 -37 -48 -37 -23 -24 -27 -39 -45
-8 -32 -22 -11 -15 -12 -13 -24 -17 -12 -23 -12
5 -36 -30 -32 -35 -39 -24 -21 -14 -17 -29 -38
-2 -32 -24 -34 -29 -35 -15 -15 -21 -18 -25 -29
-1 -29 -25 -20 -22 -27 -19 -21 -8 -10 -23 -25
-12 -42 -35 -22 -25 -33 -30 -26 -26 -24 -34 -33
-4 -26 -22 -2 -10 -15 -10 -22 -6 -3 -20 -14
1 -44 -32 -17 -30 -40 -30 -18 -9 -15 -29 -38
-11 -31 -20 -6 -8 -15 -13 -18 -23 -17 -17 -19
-1 -24 -24 -3 -11 -22 -15 -23 8 4 -18 -29
-17 -47 -40 -17 -36 -55 -35 -21 -15 -19 -38 -47
-21 -24 -21 15 -5 -10 -10 -20 -18 -10 -18 -9
-8 -30 -31 5 -13 -16 -26 -24 -7 -8 -24 -28
-11 -35 -29 -5 -12 -17 -20 -23 -13 -10 -24 -21
-17 -39 -32 -4 -16 -19 -25 -26 -8 -9 -26 -21
-32 -54 -43 -7 -29 -28 -38 -33 -28 -27 -42 -30
-20 -38 -33 1 -16 -12 -21 -34 -8 -5 -32 -15
-15 -49 -40 -23 -38 -41 -37 -23 -12 -19 -42 -40
-23 -36 -24 -1 -15 -13 -13 -18 -26 -19 -31 -14
-18 -37 -30 7 -13 -12 -20 -27 0 1 -33 -23
-31 -58 -43 -12 -31 -39 -38 -24 -19 -22 -49 -45
-20 -33 -21 24 0 -9 -7 -18 -10 -5 -26 -14
-15 -45 -35 17 -19 -31 -27 -24 -6 -10 -38 -39
-29 -43 -33 4 -25 -27 -23 -22 -21 -19 -40 -30
-16 -31 -24 -9 -23 -23 -15 -14 -12 -13 -29 -28
-13 -37 -25 -15 -20 -24 -18 -12 -24 -23 -28 -33
-4 -23 -19 4 -6 -6 -8 -19 -7 -3 -14 -17
-5 -41 -35 -23 -31 -40 -35 -21 -14 -19 -28 -48
-13 -30 -24 1 -4 -6 -17 -21 -23 -17 -17 -16
8 -24 -24 12 -4 -1 -16 -25 0 0 -12 -15
9 -41 -32 -19 -29 -26 -31 -18 -21 -24 -23 -32
9 -17 -13 -2 -5 4 -8 -18 -16 -10 -1 2
4 -25 -22 -9 -17 -16 -23 -20 -9 -12 -8 -22
-8 -22 -17 -6 -10 -9 -14 -17 -14 -12 -7 -12
6 -18 -12 -1 -9 -9 -12 -14 -5 -5 -2 -8
4 -23 -14 -6 -11 -11 -16 -12 -22 -21 -8 -11
6 -7 -6 9 3 9 -3 -15 -6 -3 0 11
1 -27 -19 -13 -24 -26 -26 -13 -13 -18 -13 -17
-14 -16 -6 5 -5 2 -7 -14 -27 -20 -3 8
-10 -9 -9 15 -5 4 -11 -19 -2 -3 -3 5
-24 -24 -16 -3 -20 -21 -23 -10 -19 -22 -15 -11
-15 4 6 29 10 14 7 -2 -8 -3 6 25
5 -5 -2 20 -4 -5 -7 -3 -2 -5 -4 3
6 -6 0 11 -5 -4 -2 -3 -13 -11 -2 10
11 -2 4 13 -3 -2 1 2 -1 -3 5 14
3 -9 2 10 -6 -4 -1 5 -16 -15 1 6
4 1 6 23 2 11 9 -3 -1 1 8 20
-6 -22 -14 -3 -23 -23 -21 -7 -8 -14 -15 -8
-14 -9 -2 11 0 3 -2 -7 -22 -16 -3 19
2 2 2 16 0 2 1 -6 4 4 8 16
-7 -16 -8 -13 -23 -24 -17 -3 -16 -20 -7 -4
-10 0 5 0 -1 10 3 -8 -13 -7 6 30
-7 -7 -4 -13 -11 -3 -9 -8 -3 -5 -1 14
-15 -6 0 -17 -6 2 -4 -7 -11 -8 1 24
-16 -7 -4 -9 -2 4 -11 -13 -1 -2 -1 28
-30 -14 -9 -3 -1 5 -15 -12 -12 -11 -8 27
-22 4 1 13 16 23 3 -14 5 9 6 48
-9 -12 -9 -11 -8 -7 -16 -9 2 -3 -5 22
-3 1 9 2 5 16 10 1 -12 -6 9 46
11 4 7 7 -3 5 8 -2 2 2 10 34
-9 -20 -8 -13 -25 -23 -12 -1 -19 -21 -12 9
-13 -4 7 14 5 13 13 0 -6 0 3 45
-10 -16 -6 4 -11 -12 -5 -6 -5 -7 -7 19
-18 -14 -3 2 -14 -12 -2 -4 -19 -16 -7 20
-1 -5 5 6 -11 -10 5 3 -6 -7 0 23
-4 -9 4 -10 -16 -17 4 8 -24 -21 -5 14
-7 5 10 -3 -3 4 15 4 -4 0 0 34
-11 -17 -5 -15 -20 -20 -9 5 -4 -10 -17 13
-23 -5 7 2 -1 1 11 5 -20 -14 -7 29
-12 0 1 -2 -2 0 4 -4 5 5 -9 22
-17 -23 -12 -39 -21 -21 -17 -5 -14 -17 -23 6
-10 0 8 -13 9 11 11 -1 -8 -2 2 37
4 -2 4 -12 -5 -6 3 5 -2 -3 1 12
-4 0 9 -20 -8 0 10 9 -9 -7 2 18
0 -2 4 -10 -3 3 4 3 5 4 -2 21
7 -5 4 5 -8 -5 5 8 -13 -11 -3 12
20 10 15 20 -1 8 20 6 1 5 15 24
7 -16 -6 -4 -21 -21 -9 0 -4 -8 -6 -2
-6 -4 6 16 2 6 12 4 -14 -7 6 21
9 3 6 26 7 9 11 2 16 15 11 18
-2 -18 -6 13 -9 -14 -7 4 -2 -5 -5 0
-4 2 8 42 13 14 16 4 0 5 8 25
4 -11 -5 27 -6 -8 -1 0 0 -3 -3 -3
-5 -14 -4 16 -6 -6 2 -1 -13 -11 -3 4
-3 -15 -9 10 -9 -8 -5 -7 -6 -6 -5 3
1 -15 -7 0 -14 -13 -5 -2 -20 -18 -3 -6
9 5 6 12 0 2 14 2 0 3 13 4
-2 -19 -12 -5 -20 -27 -11 0 -5 -10 -10 -24
-10 -10 -2 15 4 -1 6 -2 -15 -9 -6 1
6 -3 -3 9 -4 -10 4 -4 7 6 -4 -14
-1 -21 -13 -20 -31 -34 -10 3 -17 -21 -18 -34
6 -4 0 5 -1 2 11 2 -10 -6 -5 -2
12 -19 -15 -11 -14 -21 -10 -4 -4 -6 -19 -29
0 -16 -12 -6 -8 -15 -2 -2 -8 -6 -17 -18
-3 -12 -10 6 1 -13 0 -1 5 5 -14 -19
-24 -27 -19 -7 -6 -20 -12 -7 -15 -13 -28 -33
-16 -16 -15 -4 1 -6 -3 -14 -2 0 -19 -21
3 -29 -24 -24 -25 -38 -20 -7 -8 -15 -28 -47
0 -18 -12 -2 -8 -12 0 -6 -22 -17 -19 -20
1 -21 -21 -2 -13 -18 -8 -16 -2 -4 -21 -29
-21 -43 -35 -27 -32 -42 -27 -15 -20 -23 -37 -50
-25 -25 -19 0 -7 -10 -3 -15 -14 -8 -20 -20
-18 -35 -28 -12 -27 -34 -16 -15 -13 -15 -28 -51
-25 -31 -23 -7 -23 -33 -9 -11 -22 -20 -27 -48
-22 -31 -23 12 -15 -31 -9 -10 -7 -8 -29 -45
-28 -43 -29 16 -15 -36 -13 -10 -20 -20 -39 -51
-18 -30 -24 18 -6 -26 -4 -17 0 0 -29 -41
-16 -53 -42 -8 -39 -64 -32 -20 -6 -14 -47 -72
-13 -37 -26 15 -17 -36 -11 -17 -27 -21 -35 -43
9 -28 -24 13 -7 -21 -11 -19 -4 -4 -30 -43
-8 -48 -34 -8 -25 -42 -27 -15 -18 -21 -45 -57
-15 -20 -12 24 -3 -18 3 -8 -11 -6 -24 -27
-17 -28 -22 8 -16 -32 -13 -12 -5 -8 -32 -54
-24 -28 -22 -3 -9 -20 -13 -15 -9 -8 -30 -39
-9 -20 -17 -3 -5 -17 -10 -11 2 -1 -21 -28
-11 -24 -13 -14 -10 -19 -7 -3 -15 -14 -22 -28
-2 -6 0 -4 2 -1 9 0 0 2 -6 -12
-7 -25 -15 -20 -18 -27 -13 1 -6 -12 -21 -36
-19 -17 -5 5 5 0 5 -2 -15 -10 -14 -10
-7 -17 -12 6 -5 -13 -5 -12 5 3 -16 -25
-17 -37 -25 -22 -30 -42 -25 -12 -18 -21 -31 -47
-4 -7 0 12 6 -1 7 -4 -6 0 -4 -3
12 -12 -8 5 -3 -15 -7 -5 2 -1 -8 -18
0 -16 -8 -3 -5 -14 -5 -7 -8 -7 -9 -10
5 -9 -3 5 1 -14 -2 -3 2 0 -3 -6
4 -7 -2 17 1 -9 -3 1 -14 -13 -4 -8
11 8 5 40 9 11 8 -4 2 4 8 9
7 -16 -8 18 -10 -15 -15 -3 0 -6 -2 -12
8 1 9 26 14 16 8 1 -8 -3 15 20
31 14 9 23 10 16 7 -1 15 12 21 19
15 -4 1 -6 -6 -5 -7 5 -4 -8 10 4
7 13 14 15 18 28 12 1 3 7 23 35
14 -1 -1 15 6 10 -7 -5 10 6 9 16
9 0 5 30 10 15 3 1 0 2 11 22
15 5 9 37 5 10 7 6 6 4 15 17
11 1 8 23 1 7 5 8 -9 -7 12 12
11 10 11 13 9 19 12 2 7 10 16 21
2 -15 -6 -18 -15 -16 -14 4 0 -7 -6 -12
4 0 11 7 10 11 12 9 -6 0 8 13
28 5 10 17 3 1 10 6 16 15 10 -3
6 -22 -4 -2 -22 -27 -8 8 -10 -14 -9 -28
-4 -11 7 15 2 5 11 4 -3 1 0 3
3 -24 -7 -7 -9 -16 -10 0 2 -2 -15 -21
-5 -20 -4 -13 -6 -11 -4 -1 -8 -5 -13 -15
1 -16 -1 -6 -13 -12 -1 0 3 1 -7 -17
-4 -24 -5 1 -16 -17 -6 1 -11 -10 -14 -20
1 -12 -3 11 -6 -5 2 -9 0 2 -9 -9
-6 -31 -16 -13 -30 -38 -16 -4 -13 -19 -25 -41
-21 -17 -3 7 -6 -10 5 -1 -23 -17 -15 -13
-8 -20 -13 0 -10 -16 -8 -14 0 -2 -20 -23
-11 -40 -23 -30 -32 -41 -21 -8 -22 -26 -35 -43
-7 -15 -3 -7 -10 -10 8 -4 -18 -12 -14 -9
-12 -31 -20 -15 -26 -30 -14 -11 -13 -16 -28 -33
-27 -32 -18 -17 -23 -23 -9 -10 -20 -18 -28 -23
-13 -26 -13 -23 -20 -20 -6 -7 -8 -11 -21 -21
-17 -34 -18 -21 -18 -22 -12 -7 -22 -21 -26 -26
-8 -14 -8 1 -4 -4 2 -9 -4 -1 -13 -8
-3 -26 -15 -16 -27 -30 -16 -3 1 -8 -21 -29
-20 -23 -9 8 -11 -11 -4 -9 -13 -9 -16 -6
-23 -31 -24 12 -10 -17 -20 -26 -3 -4 -24 -17
-31 -41 -26 -4 -9 -20 -27 -12 -13 -17 -25 -24
-16 -5 3 28 14 13 7 -1 1 4 6 7
-6 -13 -8 19 -16 -16 -9 -2 -4 -8 -4 -25
-12 -6 1 13 -12 -3 3 4 -10 -9 3 -10
0 -3 2 5 -6 0 0 1 7 5 5 -3
1 -17 -7 1 -7 -6 -10 -4 -9 -8 -8 -10
4 -7 -2 17 4 7 3 -6 5 7 0 1
-7 -26 -17 -12 -19 -20 -21 -6 -2 -7 -18 -28
-20 -12 -3 -5 3 9 0 -4 -12 -6 -9 -1
-7 -3 -3 -8 -2 1 0 -5 12 10 -5 -11
-15 -17 -9 -26 -21 -19 -12 2 -5 -8 -14 -24
-8 5 8 1 5 18 12 1 3 7 6 11
-2 -13 -8 -10 -8 -3 -8 -6 6 3 -8 -15
-17 -13 -7 -8 -1 3 -3 -3 0 2 -7 -4
-14 -7 -3 -7 -5 0 -1 0 6 4 -1 -9
-16 -13 -3 -2 -10 -5 -4 2 -12 -12 -2 -16
-8 1 3 18 5 14 7 -4 6 9 10 4
-11 -18 -12 -12 -17 -12 -15 -1 -2 -7 -5 -18
-11 1 8 2 4 20 13 9 -11 -6 12 13
10 9 6 10 0 13 11 5 14 12 16 3
-8 -16 -11 -9 -19 -13 -12 3 -8 -12 -7 -17
-8 8 7 13 3 15 15 5 -7 -3 9 13
3 2 0 2 -16 -9 1 5 -7 -10 1 -15
-7 -4 -1 7 -6 -1 1 2 -9 -7 -1 -2
-8 -5 -4 6 1 2 -4 -2 9 6 -2 -1
-23 -17 -12 -8 -4 -2 -12 -6 -8 -6 -10 -13
-18 -5 -4 -3 7 11 0 -6 7 9 2 -3
-15 -17 -13 -26 -14 -22 -18 2 -2 -9 -7 -32
-25 -7 0 -4 6 8 1 0 -14 -9 4 -4
-12 -8 -6 -2 2 4 -5 -9 11 10 4 -9
-16 -32 -19 -23 -16 -19 -23 -9 -7 -9 -13 -25
-6 -15 -6 9 7 13 -3 -10 1 5 2 3
2 -24 -19 1 -11 -9 -20 -13 2 -2 -9 -25
-9 -19 -13 2 -6 -3 -9 -9 -7 -5 -5 -11
-2 -13 -9 7 -8 -5 -7 -4 2 0 3 -11
-6 -20 -11 -3 -13 -13 -9 -2 -17 -17 -1 -20
-1 -8 -5 7 7 1 4 -5 2 4 9 -4
-12 -34 -25 -3 -11 -25 -23 -10 0 -6 -15 -25
-23 -24 -13 18 8 8 -6 -12 -12 -6 -6 2
-7 -17 -14 8 -3 0 -10 -16 7 5 -2 -13
-35 -43 -31 -20 -21 -26 -34 -20 -10 -13 -26 -29
-32 -21 -13 6 13 10 -6 -16 1 6 -8 4
-3 -20 -15 -5 -1 -11 -12 -9 3 0 -7 -22
-6 -18 -11 -3 2 -3 -8 -10 -4 -3 -5 -7
-2 -17 -12 -1 2 3 -12 -12 6 3 -5 -5
1 -19 -10 -4 -2 0 -13 -9 -11 -10 -6 -11
13 2 2 5 5 11 2 -8 6 8 11 5
7 -17 -13 -22 -21 -18 -23 -5 0 -8 -7 -23
1 -5 0 3 3 13 -2 -3 -9 -5 6 1
17 3 1 7 0 6 0 -4 11 8 14 -12
7 -16 -9 -22 -18 -14 -15 0 -11 -15 -1 -28
9 3 7 -2 9 22 6 0 1 4 16 6
4 -12 -9 -16 -6 -1 -15 -8 4 1 3 -23
-15 -18 -12 -19 -1 3 -15 -14 -5 -3 -3 -14
-12 -16 -13 -17 -1 1 -18 -14 6 3 -4 -14
-17 -22 -15 -20 -8 -5 -19 -12 -14 -12 -10 -24
-6 -5 -4 -12 2 9 -3 -13 8 9 4 -15
-12 -31 -21 -34 -20 -25 -30 -17 9 0 -15 -41
-15 -23 -13 -5 4 -1 -13 -18 -9 -2 -8 -5
3 -12 -10 10 1 5 -12 -17 6 6 0 -9
-23 -33 -21 -3 -21 -14 -28 -14 -12 -16 -16 -31
-25 -13 -6 17 4 11 -5 -13 -2 2 -1 1
-6 -15 -9 -8 -10 -9 -15 -10 -1 -4 -3 -24
-3 -12 -1 -11 -5 -1 -5 -5 -7 -5 5 -16
4 -5 3 -2 0 1 -2 0 9 6 9 -9
-4 -7 3 -4 -2 2 -2 4 -7 -5 6 -8
2 2 6 7 6 18 6 -4 9 12 12 6
-3 -26 -16 -13 -20 -9 -26 -12 0 -6 -14 -19
-4 -10 -3 -4 2 17 -5 -11 -13 -8 0 7
22 4 4 -15 -1 6 2 -1 11 7 10 -4
14 -12 -2 -32 -11 -9 -9 8 -4 -8 -3 -15
15 5 11 -3 19 29 8 4 7 10 15 20
13 -8 -3 -15 -5 4 -12 0 5 0 7 -11
-4 -6 1 -14 -6 9 -3 0 -3 -3 8 -5
1 -1 4 -9 0 11 -2 1 12 9 12 -3
2 -9 -2 -1 0 9 -8 -1 -4 -3 6 -6
13 1 5 16 11 21 2 -4 10 11 12 4
7 -15 -3 -6 -10 -4 -12 7 5 -3 -2 -23
-6 -3 8 20 14 26 8 6 -4 1 8 7
4 -1 3 19 6 12 1 -2 16 13 9 -7
-11 -12 -1 -7 -8 -6 -8 6 0 -4 2 -24
-9 15 19 14 20 26 17 10 8 13 23 10
-2 4 8 -2 0 1 0 11 8 4 11 -11
-10 -1 9 2 4 10 6 8 3 4 9 2
-5 -3 5 2 3 10 2 5 12 8 9 -2
-11 -7 1 -3 6 13 -2 7 -2 -1 3 1
5 12 10 3 17 27 12 8 17 17 18 13
7 -4 -1 -28 -9 -7 -10 12 5 -3 7 -32
2 16 16 -8 18 27 15 14 -2 3 23 -4
22 24 17 -2 13 20 12 10 21 18 34 -7
9 -4 0 -15 -5 -3 -9 5 -1 -5 14 -22
13 9 10 18 22 29 11 2 7 11 24 9
21 -1 1 10 4 5 -3 1 7 3 16 -22
-1 -5 -3 5 6 10 -5 -4 1 3 10 -19
3 -1 -3 -4 4 5 -7 -3 11 8 13 -28
-1 -1 0 -8 -1 1 -4 1 -9 -8 18 -33
-5 5 1 5 5 14 2 -6 7 8 22 -16
-2 -14 -12 -19 -20 -20 -19 -4 -3 -9 7 -45
1 4 5 -2 5 11 6 0 -10 -5 23 -18
6 -1 -4 -2 -4 -1 -6 -8 10 8 16 -36
-12 -20 -15 -19 -26 -27 -22 -6 -14 -18 -1 -58
-7 4 2 7 4 11 4 -5 1 5 18 -20
3 -12 -12 -17 -10 -9 -17 -11 3 0 7 -44
6 -13 -9 -26 -5 -3 -10 -10 -8 -6 8 -32
11 -7 -5 -12 -1 -1 -7 -4 5 1 12 -25
-7 -10 -4 7 -4 -4 -6 1 -11 -10 10 -33
-1 2 2 21 9 10 5 -5 9 11 19 -22
1 -19 -15 -9 -5 -17 -21 -8 3 -2 -1 -40
-1 -5 0 9 20 14 1 -5 -8 -1 13 -9
12 -7 -6 1 10 8 -7 -10 15 12 10 -20
-15 -32 -21 -29 -15 -11 -26 -10 -10 -13 -15 -32
-18 -7 0 5 10 16 4 -5 -6 -1 5 -3
-6 -15 -10 -1 -5 -7 -12 -6 -3 -6 -3 -32
-7 -20 -11 -4 -3 6 -11 -11 -8 -6 -8 -18
6 -14 -8 3 0 8 -8 -6 6 4 -3 -17
-6 -17 -9 -1 -3 3 -9 -5 -12 -10 -8 -23
-7 -9 -4 6 5 13 0 -9 6 7 -2 -11
-12 -29 -15 -12 -15 -14 -19 0 13 3 -15 -34
-29 -15 -5 12 4 9 0 -3 2 7 -8 -6
-15 -13 -12 14 0 4 -9 -12 10 10 -10 -21
-18 -30 -17 -9 -11 -2 -21 -6 -9 -12 -17 -38
-13 -4 1 11 11 27 4 -4 2 6 4 -6
-11 -10 -5 0 -3 6 -6 3 3 -1 -6 -26
-21 -6 3 -3 5 20 4 6 -1 0 -4 -13
-10 -1 4 -12 8 19 2 4 11 9 0 -13
-11 -10 4 -22 7 18 0 5 -5 -2 -4 -11
-9 -2 7 -8 12 33 6 -3 10 12 2 5
-13 -17 -5 -21 -15 5 -15 0 -3 -8 -10 -20
-11 1 17 8 7 36 14 9 -12 -5 8 10
9 3 14 13 3 24 7 6 14 12 10 -1
0 -13 6 -13 -13 1 -6 9 -2 -6 -1 -14
1 10 22 1 14 34 16 7 9 13 17 16
-1 -3 9 -20 -1 11 -3 1 9 7 7 -16
-19 -4 11 -17 -1 18 2 1 0 1 4 -8
-11 -5 8 -9 1 19 -2 -1 11 8 2 -6
-9 -9 7 -14 0 16 -2 3 -5 -4 0 -11
-9 -2 8 0 9 26 3 -7 9 10 7 -6
-15 -25 -10 -18 -12 -1 -24 -12 0 -6 -10 -29
-11 -6 7 -2 11 30 4 -4 -9 -3 9 10
0 -10 -1 -3 12 21 -6 -10 18 15 5 -2
-18 -35 -16 -21 -2 0 -25 -11 1 -3 -13 -30
-7 -8 2 3 18 27 1 -7 4 8 8 -2
8 -16 -7 -4 1 6 -15 -7 4 1 1 -14
-1 -13 -3 3 5 13 -8 -7 -1 0 5 -3
1 -9 -2 3 5 14 -9 -7 10 8 7 -6
-2 -11 -3 -1 6 13 -10 -6 -5 -3 4 -1
5 1 2 16 12 23 -2 -11 11 12 14 11
-2 -22 -13 -8 -12 -7 -25 -10 3 -3 -4 -19
-8 -7 3 3 10 19 0 -6 -9 -2 6 7
5 -4 -3 3 3 7 -9 -12 9 6 4 -4
-5 -25 -16 -11 -12 -11 -26 -13 -10 -13 -12 -10
3 -5 -2 22 11 18 -3 -13 -4 1 1 22
8 -13 -10 18 -7 -6 -16 -11 -5 -8 -9 -6
-12 -11 -4 10 -4 4 -7 -8 -10 -8 -3 5
-24 -18 -7 -7 -8 0 -15 -11 -3 -5 -5 4
-29 -24 -6 -22 -10 -3 -14 -8 -18 -17 -8 1
-5 -2 10 -21 0 11 7 -1 0 1 11 9
-6 -20 -2 -43 -22 -14 -13 3 -9 -14 -6 -25
-23 -10 7 -13 3 18 4 0 -13 -8 0 4
-6 -2 7 -11 -4 2 2 1 7 4 6 -6
-19 -13 3 -36 -22 -17 -7 9 -13 -16 -2 -21
-22 3 16 -14 4 18 13 6 -1 3 13 13
-5 -9 6 -26 -10 -1 -4 5 3 0 7 -6
-6 -2 14 -20 0 10 7 9 -1 1 17 9
3 4 15 -1 3 9 7 10 12 9 20 7
-1 -1 11 2 3 10 4 10 -2 0 13 4
0 6 13 4 10 24 9 2 13 14 17 19
-2 -16 -3 -17 -10 -3 -15 1 5 -1 1 -6
-7 3 10 9 14 30 6 0 -1 5 14 26
14 4 6 4 4 19 -2 -5 19 16 15 9
10 -18 -4 -27 -13 -5 -17 -1 -4 -7 1 -14
-1 3 10 -7 11 21 6 -2 0 5 15 15
-4 -7 0 -9 -4 -2 -9 -2 4 1 5 -11
-14 -6 2 -8 -1 2 -5 -4 -2 -1 6 -3
-7 -5 1 -6 1 3 -8 -6 14 10 5 0
6 -7 4 1 0 0 -7 -1 8 7 4 0
23 10 9 14 6 2 4 -4 11 13 14 10
10 -8 -4 -4 -5 -12 -19 -3 -1 -6 3 -11
-6 2 11 14 22 23 3 -1 0 5 16 21
3 3 5 13 12 4 -5 -6 17 14 14 9
-10 -13 -1 -3 1 -2 -16 -1 -1 -4 5 -1
-4 9 17 10 28 38 10 1 15 19 24 29
0 -5 2 -10 11 15 -11 -6 17 14 12 -7
-4 -5 5 -8 11 23 -6 -7 5 7 15 1
9 3 12 -5 8 23 0 3 10 9 23 8
1 1 14 -2 11 25 3 9 -3 -1 19 10
9 11 18 7 16 33 12 3 13 15 25 18
6 -6 7 -22 -14 -1 -9 8 3 -3 11 -8
-5 4 16 1 6 28 8 6 -4 1 16 22
9 -3 3 10 0 17 -6 -8 15 12 9 6
-5 -19 -2 -7 -10 3 -13 0 -3 -6 0 -2
2 10 25 14 21 42 21 15 13 16 24 39
14 -1 16 -3 6 18 5 14 15 12 14 18
3 0 16 -19 9 20 9 9 4 6 14 25
1 2 15 -22 8 15 8 12 10 8 15 15
-17 -8 10 -13 13 15 5 11 -4 -1 7 7
-14 -1 10 -7 22 25 9 3 17 17 11 19
-11 -21 -5 -32 -3 -5 -14 7 10 2 -7 -8
-11 0 14 -9 16 25 16 13 1 6 9 18
5 8 12 -8 9 13 12 12 22 19 11 7
-15 -11 -1 -17 -2 -9 -8 9 2 0 -3 -6
-18 7 11 9 20 15 12 7 8 11 13 20
-6 -8 -2 -9 -4 -9 -3 8 7 2 -2 -7
-3 -9 2 -6 3 5 5 7 2 3 -1 6
9 -5 3 1 10 5 3 8 13 10 3 4
2 -7 2 5 7 8 1 9 -3 -1 -1 3
11 10 13 7 10 21 16 11 16 16 9 14
9 -3 8 -23 -12 -7 1 21 10 2 2 -14
0 18 27 -5 9 22 26 24 -4 1 18 14
20 18 22 -13 -4 9 19 19 13 9 17 3
13 1 15 -22 -10 1 6 23 1 -3 8 0
7 19 26 16 22 34 24 19 13 16 23 27
12 0 9 -5 -3 4 0 11 10 6 7 -8
9 7 14 -5 5 16 8 10 8 9 12 11
0 9 12 0 10 17 3 9 23 20 12 10
-12 4 8 -11 0 6 0 9 0 1 9 -6
6 21 17 -6 4 8 14 9 11 12 25 2
4 -2 3 -22 -5 -15 -9 12 19 10 12 -19
-6 9 15 5 19 10 13 9 13 17 22 4
14 13 10 3 11 -2 6 7 19 17 20 -12
9 -1 5 -25 1 -4 -3 13 -1 -4 12 -24
10 19 20 -5 14 21 18 11 10 12 30 4
9 2 3 -7 -7 -6 -6 3 7 4 14 -20
1 5 7 1 5 10 3 4 4 5 16 -5
10 9 10 3 3 9 4 9 17 13 20 -4
7 4 11 9 5 15 4 9 2 3 18 -4
15 14 13 24 15 29 9 2 18 18 26 11
9 -9 -6 -4 -9 -3 -19 1 3 -3 10 -6
2 5 9 19 19 32 7 4 0 6 23 22
9 9 7 17 5 20 5 6 24 20 21 -3
-16 -8 -2 -6 -17 -1 -9 9 0 -5 2 -19
-19 4 8 26 16 34 9 4 12 15 13 18
-12 -7 -2 13 2 10 -5 7 12 8 4 -10
-15 1 4 1 4 14 7 9 -2 -1 9 -7
1 -1 3 -6 7 9 1 9 8 5 8 -10
1 -10 0 -7 8 7 0 9 -5 -3 2 -17
5 -3 0 0 13 18 5 0 11 11 3 -12
1 -26 -15 -30 -4 -10 -20 1 2 -5 -17 -37
-3 -11 1 -8 21 25 5 2 1 6 -2 -6
2 -15 -10 -11 4 9 -9 -8 17 13 -9 -23
-15 -29 -18 -31 -10 -13 -21 -4 -7 -11 -20 -38
-8 -4 0 0 19 22 4 -2 8 11 2 -8
-10 -17 -14 -13 -6 -3 -15 -6 5 1 -11 -34
-19 -7 -6 -13 -5 4 -3 -1 -3 -1 -4 -20
-12 -7 -4 -9 -9 3 -6 1 7 4 -2 -20
-27 -16 -10 -7 -12 4 -10 -1 -9 -8 -10 -17
-21 0 0 2 -6 13 3 -1 6 6 3 -6
-18 -13 -8 -19 -27 -19 -15 4 -7 -14 -6 -39
-19 2 3 5 2 18 5 -1 -14 -8 6 -6
-1 -9 -13 -5 -9 4 -15 -14 8 4 -3 -16
-6 -26 -20 -26 -23 -14 -25 -8 -11 -14 -17 -32
1 1 3 2 1 16 7 1 -1 3 4 -3
-2 -14 -10 -10 -19 -12 -12 -2 -3 -8 -9 -30
-13 -9 -4 -2 -8 -2 -2 0 -6 -6 -3 -17
-3 -9 -4 0 -9 -4 -5 2 5 1 -1 -19
-9 -16 -8 -6 -7 -4 -10 -2 -8 -7 -8 -21
1 -1 -1 4 3 5 0 -5 12 12 1 -11
-2 -24 -15 -14 -14 -21 -24 -1 3 -5 -17 -33
-5 -6 3 4 14 15 4 3 -4 0 -1 2
7 0 4 -8 -1 -3 2 4 11 6 2 -14
-3 -15 -5 -26 -16 -19 -13 4 -10 -15 -7 -23
11 6 9 3 9 19 7 2 3 5 10 10
13 -11 -7 -10 -13 -8 -14 -3 0 -4 -9 -22
-6 -8 -4 -9 -5 -1 -7 -5 -6 -5 -8 -12
0 -1 -1 -7 -3 -4 -8 -1 5 1 0 -13
-7 -5 -3 -10 -3 -4 -8 -1 -12 -11 -1 -13
-2 6 1 -8 2 9 2 -4 5 5 6 -1
-2 -14 -12 -22 -22 -18 -19 -1 -4 -12 -6 -28
-4 -2 0 14 -2 12 2 -4 -13 -8 9 -3
7 -5 -10 8 -15 -3 -11 -10 5 1 2 -21
-5 -17 -12 -19 -24 -23 -17 1 -8 -14 -5 -35
2 7 7 -1 -2 0 10 4 5 7 16 -8
7 -16 -12 -22 -20 -26 -17 -6 -6 -9 -1 -36
2 -20 -11 -19 -11 -4 -12 -10 -16 -14 -1 -21
11 -16 -11 -9 -14 -5 -14 -8 -3 -7 -3 -20
3 -22 -12 1 -8 -6 -15 -8 -15 -14 -9 -19
4 -12 -6 11 0 6 -5 -11 3 2 0 -11
-6 -26 -19 -17 -22 -26 -27 -7 -9 -17 -15 -38
-12 -10 -6 -2 3 4 -6 -10 -15 -10 -3 -7
-1 -13 -15 -14 -15 -14 -15 -14 -1 -4 -6 -29
-17 -27 -20 -29 -26 -27 -24 -8 -22 -24 -16 -42
-11 -7 -4 2 5 11 -1 -7 -5 -2 0 -9
-7 -19 -17 -4 -14 -16 -20 -10 -2 -8 -13 -38
-11 -17 -13 4 -2 -3 -12 -10 -1 -1 -11 -24
-7 -25 -21 3 -2 -9 -21 -14 7 3 -18 -22
-14 -28 -22 7 -4 -15 -22 -14 -12 -12 -20 -25
13 -1 1 22 5 2 4 -2 9 9 3 -15
18 -15 -5 -7 -22 -27 -10 10 -4 -11 -3 -43
11 -3 8 8 -2 4 10 6 -14 -8 11 -9
22 -3 1 -3 -5 -1 -3 -3 10 6 10 -16
-7 -24 -15 -28 -14 -15 -22 -7 -14 -17 -8 -29
-13 -5 -3 5 11 17 -2 -9 -4 -1 7 2
-3 -12 -10 1 -4 -5 -16 -6 1 -4 2 -18
-5 -5 -1 -7 0 0 -2 -1 -6 -5 10 -9
6 -1 1 -19 -7 -5 -2 4 0 -4 12 -15
8 -8 0 -14 -8 2 -3 4 -14 -14 10 -12
12 0 -1 1 -2 11 -1 -8 3 3 13 -5
-7 -21 -22 -21 -16 -22 -31 -12 -4 -11 -11 -29
-14 0 -4 9 17 15 -3 -8 -4 1 7 7
4 3 -7 10 4 1 -7 -8 16 12 7 -17
-14 -21 -21 -14 -14 -18 -24 -9 -10 -15 -12 -30
-10 -4 -9 4 7 12 -4 -12 -4 -1 2 -1
4 -11 -17 -12 -16 -17 -18 -10 -6 -10 -7 -32
-3 -7 -10 -9 -12 -8 -9 -8 -10 -10 -2 -20
-5 -7 -12 -3 -10 -13 -14 -8 1 -2 -3 -27
-9 -9 -12 2 -7 -15 -11 -5 -14 -13 -5 -28
-2 -2 -10 12 -5 -9 -4 -11 0 -1 -3 -17
-15 -29 -30 -7 -28 -37 -32 -15 -7 -14 -29 -44
-19 -13 -12 16 -1 -2 -5 -10 -11 -5 -15 -10
9 -8 -12 4 -14 -16 -7 -5 4 0 -12 -24
12 -19 -14 -23 -25 -34 -13 2 -18 -21 -18 -35
10 1 2 2 0 -3 8 0 -6 -2 -1 -3
5 -14 -12 -9 -18 -20 -12 -4 -4 -8 -12 -24
-1 -5 -3 -5 -10 -8 0 0 -10 -8 -3 -9
3 -2 -2 6 -12 -14 -3 2 -1 -6 -2 -16
3 -5 -2 8 -10 -10 0 5 -17 -16 -2 -17
9 7 2 -3 -4 1 8 0 0 0 7 -7
-8 -27 -23 -36 -23 -28 -26 -8 -13 -20 -19 -33
-4 -8 -5 -5 12 14 2 -5 -13 -7 -1 3
23 5 -1 -3 3 1 1 -1 18 10 7 -11
14 -14 -9 -22 -18 -29 -12 1 -12 -15 -5 -27
27 10 9 9 15 11 15 6 -7 -1 15 11
28 3 -1 -1 9 4 1 8 4 -1 5 -8
12 8 5 -2 11 5 11 9 -1 0 8 4
21 13 8 4 10 5 10 13 5 3 12 10
11 7 6 11 17 10 8 12 -8 -7 8 11
19 22 15 22 20 7 20 12 9 9 22 7
18 8 5 17 -7 -24 1 18 -2 -9 6 -19
11 23 17 51 16 13 22 15 -11 -5 18 16
20 18 8 39 -1 0 9 8 5 2 14 -4
-3 -4 -3 19 -12 -12 -7 7 -10 -13 -2 -12
6 21 18 40 15 19 19 10 5 8 24 20
26 9 5 16 -5 -9 2 9 5 0 17 -9
20 3 0 14 4 -4 0 -3 -1 0 15 -2
29 5 0 11 6 -10 -4 -1 8 4 21 -11
26 5 1 8 8 1 -2 0 -4 -3 21 -7
31 13 5 0 11 11 6 -3 14 14 26 6
21 -4 -4 -34 -8 -16 -12 5 4 -3 12 -11
7 11 10 -2 20 27 11 2 -1 5 23 30
17 9 3 5 7 12 0 -2 16 12 18 10
7 -5 -4 -2 -6 -8 -10 1 -8 -11 7 -7
6 13 6 24 16 23 6 -4 2 6 20 19
16 2 -1 2 -2 1 -4 3 5 1 7 -6
13 8 7 -5 0 7 10 8 -4 -3 9 2
3 1 0 -16 -11 -3 -1 3 -4 -7 3 -7
-6 0 3 -15 -10 3 4 9 -15 -14 3 2
2 10 6 -3 -2 14 10 0 6 6 9 9
-3 -18 -17 -25 -24 -19 -22 -6 -7 -14 -14 -26
12 5 6 -2 7 16 10 2 -11 -5 9 8
32 7 4 -8 1 2 5 4 11 7 13 -9
12 -8 -4 -21 -11 -13 -6 7 -10 -12 0 -20
14 11 9 12 14 19 14 5 3 6 14 12
13 -7 -8 2 -4 -7 -10 -2 2 -3 -3 -12
2 -2 -5 10 6 4 -1 -4 -2 0 -1 1
8 -4 -9 13 2 0 -7 -4 7 4 -6 -6
7 -8 -8 12 -4 -2 -5 -1 -13 -11 -8 -11
19 9 2 24 5 10 12 2 16 13 10 -2
7 -11 -11 2 -20 -27 -8 6 6 -3 -3 -31
-13 -4 -6 18 0 -4 6 -3 -16 -9 -2 -4
-4 -8 -18 10 1 -4 -9 -12 7 4 -12 -16
-8 -23 -22 -9 -11 -16 -15 -5 -8 -10 -21 -27
0 -7 -9 12 4 3 6 -7 -5 0 -8 -2
3 -17 -18 -7 -18 -22 -8 -4 -8 -11 -16 -30
-4 -10 -7 -9 -15 -16 6 1 -13 -12 -6 -25
5 -12 -10 -9 -14 -21 -2 0 -3 -6 -11 -27
8 -15 -11 -4 -5 -12 -3 0 -16 -15 -18 -19
20 -1 -6 9 5 -2 6 -7 1 3 -6 -9
11 -22 -20 -14 -13 -27 -18 -7 -8 -13 -19 -36
7 -4 -3 0 7 7 6 -5 -13 -8 -1 -5
19 -7 -13 -11 -13 -15 -6 -10 2 -3 -3 -26
-4 -22 -18 -16 -18 -26 -16 -5 -14 -17 -14 -32
3 4 3 16 14 8 11 -1 -3 2 9 5
14 -9 -11 -1 -6 -17 -10 -8 -7 -11 0 -25
6 -9 -9 10 3 2 -3 -8 -4 -2 3 -8
7 -11 -11 8 -4 -3 -8 -7 3 0 1 -7
-3 -15 -11 0 -9 -5 -7 -6 -19 -17 1 -18
6 0 -4 8 -2 7 3 -7 0 1 13 -13
3 -25 -20 -13 -23 -20 -23 -7 -12 -18 -9 -33
4 -9 -4 18 5 13 4 -4 -15 -9 4 -3
16 -7 -8 11 -6 -6 -2 -5 5 0 2 -24
-13 -29 -21 -24 -20 -23 -18 -5 -18 -21 -19 -37
-13 -9 -7 -4 3 10 3 -5 -6 -2 -5 -7
0 -19 -17 -14 -16 -14 -12 -4 -6 -10 -15 -33
-9 -19 -13 -11 -7 -3 -4 -5 -10 -8 -13 -19
-16 -21 -18 -11 -9 -8 -13 -9 -1 -5 -18 -23
-20 -28 -22 -4 -7 -7 -16 -13 -15 -14 -24 -26
-3 -19 -19 9 -1 3 -7 -17 3 5 -17 -16
-12 -35 -29 -14 -16 -22 -24 -11 -7 -12 -32 -35
-12 -13 -5 7 17 12 7 -2 -8 -2 -12 -6
8 -13 -9 -7 1 -7 -1 -3 10 6 -12 -34
-7 -30 -17 -29 -15 -18 -13 -1 -12 -14 -24 -39
4 -5 2 -2 11 17 12 1 1 4 -2 2
12 -15 -9 -19 -13 -12 -6 -1 -4 -8 -11 -26
0 -14 -6 -12 -7 -3 2 -2 -9 -8 -8 -15
6 -17 -9 -1 -4 -5 -5 -3 2 -1 -7 -14
9 -16 -5 5 3 2 0 1 -2 -2 -1 -9
24 1 6 11 7 8 14 2 23 21 10 0
11 -23 -12 -18 -20 -32 -13 -2 -6 -11 -13 -30
2 -9 -1 7 7 9 4 -7 -18 -11 0 5
19 -9 -6 4 -7 -2 -5 -10 10 5 -1 -7
4 -27 -15 -16 -19 -21 -15 -7 -11 -13 -14 -14
-1 -12 -4 2 11 15 3 -9 4 7 1 13
4 -22 -15 -18 -10 -7 -12 -7 5 0 -9 -17
2 -11 -4 -21 -8 -2 4 -1 -6 -4 -2 -3
0 -14 -8 -32 -10 -6 -5 -4 0 -3 -7 -6
-12 -15 -7 -33 -7 -2 -4 -3 -17 -14 -7 -3
-2 2 3 -17 -4 7 11 0 -3 -1 7 7
-5 -24 -13 -32 -27 -22 -10 2 -10 -17 -11 -18
3 -8 2 4 3 11 15 5 -8 -3 4 14
25 -8 -7 2 -15 -15 3 0 5 1 -1 -13
6 -27 -17 -27 -31 -39 -9 0 -22 -25 -17 -32
4 -6 -3 -3 -4 -4 10 -3 -7 -3 -2 -4
3 -22 -18 -14 -28 -28 -10 -8 -8 -12 -17 -32
-9 -24 -15 -19 -21 -25 -3 -9 -14 -13 -16 -21
-9 -24 -17 -26 -19 -31 -9 -8 -6 -8 -16 -26
-14 -24 -14 -29 -20 -28 -4 -4 -24 -22 -16 -29
-4 -14 -8 -23 -13 -19 5 -7 -5 -4 -7 -20
-11 -36 -24 -44 -30 -40 -23 -11 -10 -15 -26 -35
-16 -16 -8 -22 -7 -3 1 -10 -11 -6 -9 0
-12 -18 -14 -31 -22 -22 -9 -12 6 0 -10 -18
-30 -37 -20 -40 -31 -35 -18 -9 -18 -20 -22 -21
-16 -16 -4 -3 -2 -2 3 -7 -5 -1 -3 10
-6 -27 -15 -16 -16 -28 -16 -6 -4 -9 -15 -18
-4 -16 -6 -12 -3 -14 -2 -3 -5 -4 -10 0
9 -11 -3 -2 -6 -13 -2 -1 5 3 -4 1
12 -12 1 9 -5 -8 3 6 -7 -5 0 4
18 0 3 8 1 1 8 0 9 9 6 13
-2 -25 -18 -32 -25 -31 -21 -3 -8 -15 -18 -18
-5 -5 3 -2 2 4 9 2 -13 -7 2 11
19 0 0 -2 -10 -10 2 1 4 0 5 -4
1 -14 -10 -26 -19 -26 -12 -1 -19 -21 -10 -13
0 9 8 0 12 11 13 1 0 4 12 19
4 -1 2 -10 -12 -13 0 4 -4 -7 7 -5
-5 1 8 -8 -8 -5 9 4 -12 -9 8 9
-5 -2 5 -6 -4 -6 1 3 2 -1 5 7
-13 -3 7 -2 -3 -3 5 7 -15 -13 1 8
-7 8 12 7 5 8 14 4 5 6 6 21
-7 -13 -1 -21 -15 -23 -7 6 -5 -11 -9 -4
2 5 16 -4 10 5 19 9 -11 -4 8 15
16 0 5 -14 -2 -12 5 1 11 8 3 -12
-6 -19 -4 -36 -16 -27 -8 2 -13 -14 -11 -22
3 2 11 -7 12 4 15 4 -1 4 6 2
9 -8 -1 -17 -5 -18 -1 2 0 -3 -5 -30
-9 -4 2 -21 1 -5 7 2 -5 -4 -3 -13
-6 -4 1 -29 -3 -9 4 6 9 4 -6 -19
-8 -4 4 -29 -15 -19 8 11 -8 -8 -9 -31
0 6 7 -17 -11 -15 14 7 0 1 2 -26
-3 -12 -4 -36 -21 -23 -5 11 -10 -15 -7 -44
-5 7 13 -6 10 15 19 11 -6 -1 10 -9
8 4 2 -8 0 -7 5 3 14 9 3 -22
-7 -8 -1 -24 -9 -15 1 12 -5 -8 -7 -27
8 12 16 8 14 12 26 15 9 13 10 -1
26 -6 1 -5 -13 -20 6 11 2 -1 -4 -35
14 1 9 -10 -9 -9 18 13 -3 0 1 -23
1 -1 5 -18 -7 -11 12 12 6 5 2 -28
-11 -9 2 -11 -4 -7 10 10 -14 -11 -2 -33
-1 7 8 12 7 6 18 7 8 8 8 -24
-5 -8 -5 -16 -11 -22 -4 9 -1 -6 -9 -46
-4 8 11 -7 13 9 21 11 -8 -1 6 -12
11 8 4 -16 2 -2 10 9 11 7 5 -24
-10 -6 -2 -32 -12 -14 0 11 -13 -14 -5 -32
-6 19 17 -7 11 14 24 14 -1 2 15 -6
-3 7 5 -17 -2 -11 7 13 0 -4 5 -33
-7 9 9 -10 8 1 14 12 -6 -3 10 -18
9 7 6 -10 8 -4 8 10 1 -1 8 -24
6 -4 -1 -13 16 1 1 5 -9 -6 -3 -21
11 7 5 -14 19 7 11 4 11 12 4 -15
6 -7 -1 -33 -15 -25 0 14 -4 -10 -2 -44
4 13 16 9 11 13 26 17 -6 0 15 -8
7 7 4 5 0 -4 9 9 10 7 4 -27
-13 -11 -3 -18 -13 -20 -1 13 -15 -17 -9 -38
-5 11 13 1 14 14 21 15 2 4 7 -8
-5 -8 -6 -14 -6 -9 -4 5 1 -3 -13 -36
-18 -10 -6 -4 -2 -1 1 -2 -8 -6 -11 -23
-14 -6 -5 -3 -3 -3 1 4 1 -3 -6 -26
-6 -3 1 -1 3 3 9 10 -7 -7 -1 -22
11 1 -1 6 7 8 9 0 9 9 1 -16
-6 -27 -22 -22 -16 -24 -19 -4 -7 -13 -24 -43
-4 -6 0 -1 13 11 14 3 -11 -5 -5 -13
15 -9 -9 -7 -1 -8 0 -4 5 2 -7 -35
-8 -21 -18 -17 -12 -20 -13 -4 -13 -15 -17 -40
-19 6 -1 11 12 15 8 -3 2 5 2 -10
-24 -8 -16 -3 -3 -8 -14 -9 4 0 -12 -36
-16 6 -1 9 7 3 4 0 3 5 2 -18
5 15 9 15 6 3 9 10 11 7 10 -18
1 14 11 12 9 8 11 11 -2 0 12 -17
4 21 11 10 10 14 13 3 15 15 16 -10
-8 1 -4 -9 -2 -9 -9 5 13 4 -4 -29
-5 23 17 20 24 15 21 10 14 17 15 -1
7 18 7 10 2 -10 7 6 17 14 7 -27
-9 2 2 -7 4 -5 1 10 -4 -4 -3 -28
11 24 21 7 32 28 27 15 14 17 22 1
19 6 6 -14 4 -5 6 15 8 4 10 -33
7 9 8 -10 10 5 14 13 -1 1 12 -20
14 9 3 -19 4 -5 8 10 3 2 7 -27
13 4 3 -17 2 -5 9 12 -8 -6 2 -30
16 8 4 -10 2 1 11 6 8 9 8 -25
-1 -14 -12 -37 -21 -27 -11 5 -12 -15 -8 -51
-12 4 5 -2 9 13 17 8 -13 -5 6 -17
3 1 -4 -5 -4 -5 4 4 9 6 1 -33
-1 -11 -10 -28 -17 -24 -7 5 -13 -15 -6 -43
3 3 -2 0 3 4 7 -4 -1 2 2 -17
6 -18 -21 -7 -16 -20 -15 -10 -6 -9 -18 -42
1 -6 -8 -8 -5 -5 0 -3 -11 -9 -5 -22
3 0 -5 -17 -11 -9 0 3 -3 -6 -1 -25
2 -1 -4 -11 -11 -11 3 4 -19 -17 -3 -26
14 5 -1 -1 -4 -7 8 -1 -3 -3 3 -19
5 -10 -12 -28 -25 -35 -10 3 -16 -20 -11 -42
-4 9 2 -6 1 -2 9 -1 -19 -12 2 -11
0 -2 -13 -18 -16 -20 -10 -11 -5 -8 -8 -33
-14 -8 -10 -32 -25 -30 -9 1 -21 -22 -11 -33
0 21 12 0 0 1 20 9 -5 -2 14 0
7 6 -2 -19 -23 -27 0 4 -14 -17 2 -29
-4 9 4 -19 -18 -16 7 2 -18 -16 4 -16
-8 4 0 -17 -16 -16 -1 0 -6 -8 0 -21
-19 -3 -2 -24 -12 -13 -4 -3 -19 -17 -6 -22
-10 7 2 -28 -8 -11 4 -4 -4 -4 1 -19
-15 -10 -6 -48 -23 -37 -15 4 -17 -22 -10 -41
-11 8 12 -17 2 3 11 3 -15 -9 8 -3
14 6 5 -24 -14 -13 -1 -3 4 0 8 -23
1 -8 -1 -35 -21 -23 -9 1 -17 -18 -4 -28
0 9 15 -5 3 8 13 3 -3 1 9 3
-3 -3 3 -26 -16 -18 -4 2 -5 -7 -3 -26
-8 1 5 -29 -9 -8 1 0 -10 -6 -2 -15
3 -2 0 -32 -15 -15 -6 -2 -2 -4 -4 -20
-8 0 2 -31 -14 -6 -2 -1 -13 -11 -2 -14
2 18 10 -21 -11 0 8 -1 3 3 8 -7
6 2 0 -27 -26 -24 -8 5 -6 -11 -6 -28
-1 19 14 8 5 16 17 5 7 11 7 9
6 9 1 -10 -16 -19 1 -1 16 11 -4 -18
-11 -9 -5 -29 -19 -30 -8 3 -18 -18 -15 -27
-2 16 15 1 16 21 16 5 5 9 7 7
3 8 7 -25 -10 -12 2 8 3 -1 -2 -22
-3 11 13 -26 -3 -4 10 7 -5 -3 3 -7
11 6 13 -13 4 0 5 9 9 6 7 -4
3 9 18 2 9 4 12 14 0 2 10 4
-7 17 17 10 13 12 13 4 17 18 13 13
-27 -10 -2 -23 -8 -11 -15 -1 0 -5 -9 -8
-28 16 21 -10 18 26 17 7 -7 1 13 26
-16 18 19 -24 2 7 10 11 10 6 14 7
-27 5 16 -33 -10 -5 5 17 -10 -12 8 2
-10 30 34 12 10 19 28 21 2 5 27 26
-4 19 22 5 -8 -9 11 21 0 -3 14 -1
-12 24 26 -11 5 5 20 18 -3 -1 18 13
-11 18 20 -22 5 3 10 14 4 1 13 7
-10 18 22 -15 8 11 14 17 -7 -4 14 11
13 31 30 -16 4 12 26 19 7 7 26 11
2 6 12 -35 -18 -19 2 18 -12 -17 7 -13
2 24 26 5 14 21 24 13 -12 -4 20 23
17 22 16 -13 -4 -2 8 8 4 1 14 -4
-13 9 11 -42 -12 -16 3 13 -16 -17 4 -11
-5 28 23 -25 12 12 22 11 -2 1 17 13
5 9 5 -40 -10 -18 -1 5 -7 -10 1 -19
-6 18 14 -23 2 -2 14 11 -8 -5 9 0
-9 17 14 -15 -10 -8 11 15 -5 -7 7 -7
-21 15 14 -8 -13 -8 11 14 -23 -20 3 -8
-8 27 20 -1 -1 -1 19 11 -2 -1 12 1
-13 4 7 -26 -18 -27 -1 13 -13 -18 -2 -20
-14 20 21 1 2 6 21 11 -17 -10 14 9
9 15 9 -6 -17 -16 4 3 -4 -7 6 -19
-3 -1 3 -20 -21 -25 -6 3 -20 -21 -4 -21
-3 18 19 6 5 6 14 4 0 4 17 11
1 6 9 -17 -17 -19 -2 5 -7 -10 8 -17
-3 10 17 -19 -8 -6 10 7 -12 -10 11 0
-1 4 12 -17 -6 -9 2 6 -3 -5 7 -4
-7 -2 9 -16 -6 -7 1 3 -19 -16 2 -8
15 6 11 -17 -6 -3 6 -1 -2 -1 6 -6
15 -13 0 -36 -22 -24 -13 3 -10 -14 -8 -26
-2 1 12 -10 5 11 8 0 -10 -3 3 5
3 -3 4 -24 -11 -15 -2 0 5 0 -1 -22
-5 -12 5 -31 -17 -26 -4 10 -17 -18 -4 -28
-1 -2 6 -2 4 7 2 -6 -2 2 -1 -2
0 -21 -16 -18 -17 -17 -24 -17 -4 -7 -17 -30
-2 -4 1 -4 -9 -4 -1 -4 -8 -4 1 -17
0 -3 1 -1 -11 -11 -2 0 0 -2 4 -27
-9 -8 -3 -9 -1 -7 -4 -3 -12 -8 3 -25
9 4 1 -10 6 -1 1 -6 9 11 13 -17
13 -10 -12 -25 -14 -24 -18 -4 -2 -6 1 -37
18 10 5 9 12 13 8 -1 -7 1 19 -2
29 3 -4 2 -1 -4 -4 -2 11 7 10 -21
2 -9 -8 -14 -8 -9 -10 1 -10 -10 1 -20
12 22 15 12 17 21 20 11 -1 5 27 10
21 10 7 5 4 -3 6 14 8 4 18 -14
4 3 3 6 7 -2 5 1 6 8 14 1
5 0 -1 -1 -3 -15 -4 1 -6 -5 9 -7
7 8 9 6 5 5 8 11 -18 -14 12 3
18 20 17 8 4 8 17 12 6 6 18 11
0 -4 4 -22 -21 -25 -6 14 -12 -16 -5 -16
-5 11 18 3 11 15 18 11 -13 -6 9 19
14 4 7 -8 -2 -6 2 3 4 1 2 -2
-9 -13 -1 -27 -8 -13 -9 2 -14 -14 -12 -2
0 12 16 -9 9 17 15 7 -2 1 5 25
10 5 9 -33 -14 -11 2 12 -14 -16 -1 -7
-5 8 12 -31 -1 6 9 7 -14 -10 2 11
2 5 6 -19 -2 2 0 5 2 0 0 6
4 2 8 -3 1 4 4 6 -9 -6 4 4
11 8 8 4 0 5 8 2 4 3 10 7
3 -14 -8 -15 -19 -19 -16 3 -12 -18 -8 -15
1 3 6 14 13 18 9 0 -11 -4 7 17
10 -4 -6 -5 -12 -9 -6 -5 1 -2 -1 -12
-13 -22 -14 -29 -25 -24 -16 -3 -22 -24 -14 -24
-17 -8 -3 6 2 5 1 -7 -6 -2 -2 1
-21 -21 -16 -1 -21 -23 -18 -11 -14 -16 -14 -30
-15 -12 -7 -5 -14 -12 -3 -5 -17 -14 -7 -16
12 -11 -7 -17 -14 -15 -5 2 -4 -6 -10 -18
4 -15 -10 -21 -12 -13 -6 -3 -18 -14 -15 -16
-5 -11 -12 -18 -8 -10 -5 -13 1 2 -11 -12
-23 -26 -20 -41 -24 -34 -23 -8 -12 -15 -20 -35
-20 -6 -2 -20 2 2 2 -7 -14 -6 2 -2
3 -12 -12 -24 -14 -15 -14 -13 5 1 -3 -18
-4 -13 -9 -30 -22 -25 -15 -3 -17 -17 -5 -21
15 17 13 -3 -2 2 13 3 -6 -2 20 3
15 -4 -2 -11 -15 -18 -10 -3 -1 -3 5 -21
-13 -8 -7 -3 0 -2 -12 -15 3 6 0 -1
-9 -6 -6 -7 1 -12 -13 -9 8 5 3 -9
8 7 11 -2 6 -9 5 5 -5 -2 18 -7
24 21 15 1 5 0 9 2 14 15 25 2
10 2 1 -21 -11 -21 -12 4 0 -4 8 -19
9 25 22 22 18 15 19 9 0 6 28 13
22 21 11 32 3 -1 4 5 20 15 19 -4
3 5 4 16 -3 -9 -4 6 -1 -2 8 -8
12 25 20 27 19 17 18 9 9 13 28 16
26 17 11 0 1 -5 5 13 5 1 20 -8
18 24 18 -5 11 11 17 14 4 5 26 12
13 20 13 -12 3 7 8 13 9 7 23 6
2 19 14 -5 1 9 11 12 -10 -6 21 8
7 24 13 9 6 16 13 4 13 12 21 17
1 1 -1 -21 -19 -18 -9 6 1 -6 1 -9
11 28 21 4 4 7 21 12 -10 -2 25 22
35 25 11 10 3 4 6 6 8 7 25 9
23 9 6 -6 -2 3 -2 8 -8 -8 17 7
29 32 21 19 14 22 19 9 4 9 34 29
36 17 7 6 -8 -4 0 8 -5 -7 23 -1
33 25 18 2 -6 6 14 13 -11 -9 31 11
35 24 14 3 -11 -2 7 11 -3 -5 27 3
24 16 8 12 -5 5 3 4 -14 -11 22 10
27 25 8 18 1 13 6 -1 4 5 27 18
21 11 0 -7 -19 -13 -8 5 -12 -16 19 -6
18 28 16 7 5 17 17 6 -12 -5 37 19
23 20 0 -15 -11 -11 -2 -2 4 0 21 -8
5 5 -5 -28 -17 -17 -8 1 -17 -17 8 -9
16 20 9 4 11 13 11 1 -1 5 26 19
24 7 -4 -9 -5 -13 -8 -2 -6 -8 14 -9
23 17 4 6 7 11 4 0 -4 -1 21 15
25 17 4 7 2 10 1 5 4 2 20 12
15 20 12 0 0 9 9 12 -14 -10 26 9
27 30 14 13 8 18 14 8 8 9 35 15
22 6 -2 -6 -8 -3 -8 6 -5 -8 14 -5
23 28 18 10 15 33 20 10 -7 1 32 25
25 17 3 3 -4 12 -2 -1 11 8 21 1
-8 -7 -12 -1 -9 5 -19 -9 -7 -7 5 3
7 22 11 19 15 34 11 1 7 13 31 31
19 20 7 -11 -13 0 2 8 -3 -4 28 -5
10 25 12 -10 -2 14 8 4 -2 2 32 14
25 23 11 -16 -2 9 3 6 8 6 32 12
27 25 15 -20 -2 5 7 6 -12 -6 37 9
23 27 14 -11 1 9 5 -1 9 10 40 14
8 0 -2 -27 -13 -14 -18 1 -4 -8 18 -5
30 26 23 7 15 21 18 9 -4 4 43 30
58 26 21 -4 -6 -1 10 12 13 10 43 6
28 7 15 -30 -15 -12 0 11 -9 -9 29 -1
21 23 25 -9 7 13 17 10 5 8 40 21
15 8 8 -13 -15 -11 -5 6 1 -2 23 -7
-2 12 8 1 -4 5 1 -1 -1 1 21 11
0 9 6 -4 -9 -6 -3 2 2 -1 19 0
5 17 15 1 -4 -2 7 11 -10 -7 26 -2
24 28 17 11 3 5 13 7 11 12 32 0
11 0 -2 -10 -16 -18 -11 4 -1 -7 11 -22
5 18 12 18 12 15 13 3 6 11 26 5
14 8 -4 1 -8 -24 -6 -4 13 9 13 -31
-5 -8 -13 -29 -14 -32 -14 -5 -20 -19 0 -28
5 12 2 -16 7 11 4 -6 -3 3 17 7
11 -6 -14 -38 -24 -21 -16 -9 -5 -7 -2 -24
5 -2 -9 -26 -13 -11 -6 -8 -8 -3 0 -4
6 -8 -13 -20 -16 -18 -13 -7 -5 -6 -2 -13
-8 -14 -12 -20 -21 -17 -8 -7 -23 -20 -5 -18
-6 -5 -9 -16 -18 -12 -3 -11 -4 -3 -2 -10
-18 -23 -20 -38 -36 -37 -21 -8 -20 -23 -17 -25
-17 -2 0 -14 -12 -2 8 -2 -24 -16 2 8
-5 -11 -15 -17 -28 -22 -14 -11 -7 -11 -10 -16
-26 -23 -22 -25 -32 -32 -24 -12 -24 -25 -22 -23
-17 4 0 -9 -15 -13 4 -1 -13 -11 -3 -6
-10 -9 -8 -31 -33 -37 -9 3 -18 -22 -14 -30
-15 -3 0 -27 -18 -17 2 1 -17 -14 -7 -9
-13 -10 -9 -23 -21 -22 -10 -4 -8 -10 -13 -15
-16 -14 -10 -7 -12 -13 -9 -6 -18 -14 -14 -3
0 -4 -7 6 -10 -10 -3 -7 2 2 -7 3
-12 -24 -21 -12 -29 -32 -25 -7 -13 -17 -23 -18
-13 4 1 7 2 9 6 -3 -15 -7 2 18
0 2 -8 -13 -12 -12 -9 -6 -1 -4 -5 -4
-26 -15 -18 -23 -15 -15 -21 -11 -17 -17 -21 0
-14 10 2 7 6 10 7 -4 -1 3 3 20
-11 -1 -7 -6 -18 -22 -7 -1 -9 -12 -3 -16
-22 2 -2 1 -6 -9 1 -4 -10 -7 2 3
-12 1 -2 -8 -6 -11 -3 1 1 -1 0 1
-4 6 4 -16 -3 -2 4 6 -9 -5 5 6
16 17 6 -23 -3 -1 8 1 9 10 11 1
-2 -9 -14 -47 -20 -24 -18 -5 -9 -13 -13 -26
-17 11 3 -13 9 15 7 -4 -8 0 5 7
-1 13 2 -26 -11 -7 1 4 11 7 8 -19
-15 3 3 -37 -13 -7 0 11 -7 -6 4 -16
-12 16 12 1 17 26 14 4 10 15 18 13
-7 -3 -3 -14 -5 -2 -7 0 4 1 3 -16
-13 7 8 -12 4 14 6 4 4 7 12 3
-13 3 7 -6 2 9 0 4 13 12 10 -4
-22 5 9 8 3 11 5 6 -4 0 7 -3
-10 18 14 16 8 14 8 4 13 14 13 4
-7 0 3 -3 -6 -8 -10 7 0 -5 1 -11
-3 25 24 19 23 29 20 10 1 8 22 24
4 18 15 1 9 13 6 8 20 16 18 6
-11 7 12 -10 0 9 1 10 -3 -2 12 9
2 30 28 17 24 35 20 9 11 16 32 34
7 11 12 -4 6 10 -1 6 8 6 18 8
0 20 20 -8 12 22 12 8 2 6 24 25
7 22 20 -8 6 14 9 12 6 4 26 21
7 23 22 9 11 19 15 14 -10 -7 27 27
8 28 20 15 17 25 16 7 17 15 28 37
-16 2 4 -15 -6 -5 -8 6 8 2 7 21
-21 22 22 2 15 19 19 8 -8 1 23 42
-4 15 9 -8 -1 5 4 5 2 -1 11 13
-9 2 7 -16 -9 -1 0 11 -14 -15 -1 16
0 26 24 5 11 18 23 14 1 6 20 32
-16 7 6 -7 -7 -3 1 8 0 -1 5 -2
-32 9 9 4 -2 7 7 4 -5 -3 9 11
-33 3 5 0 -12 -6 -3 3 -4 -6 5 4
-47 -1 4 -4 -6 2 -1 0 -15 -10 1 9
-28 9 11 -11 -2 5 9 4 2 3 12 7
-25 -6 5 -33 -23 -22 -6 15 -17 -21 1 -15
-24 14 20 0 2 13 18 11 -15 -8 17 16
-14 6 5 -14 -16 -14 1 4 5 0 5 -12
-34 -6 2 -24 -22 -24 -4 8 -16 -17 -5 -13
-25 14 17 11 1 5 14 8 -2 1 13 13
-26 -5 -1 -8 -21 -20 -8 4 -8 -11 -6 -13
-31 1 7 -6 -12 -6 6 6 -7 -5 0 5
-15 2 9 1 -8 -11 2 9 5 3 6 -4
-22 -3 6 9 0 -5 2 4 -8 -3 2 -4
-15 0 6 11 -2 -1 7 2 8 9 2 -4
-28 -19 -6 -16 -21 -26 -13 5 -8 -12 -13 -27
-35 1 7 4 5 10 8 0 -7 1 2 5
-8 -1 1 -7 -17 -13 -3 0 10 6 0 -16
-17 -11 1 -21 -24 -18 -5 5 -11 -11 -5 -11
-16 13 16 -3 1 12 17 7 6 9 13 14
-11 6 8 -15 -10 -7 4 10 5 3 5 -12
-18 11 12 -7 -1 5 12 8 3 5 4 5
-16 10 11 -25 -13 -9 7 13 3 0 0 -7
-19 19 21 -33 -7 -2 19 21 -11 -7 12 -3
-10 27 24 -19 0 5 21 14 13 12 22 3
-14 2 8 -25 -12 -17 -2 12 1 -3 3 -13
-15 20 23 18 25 22 23 10 11 18 18 26
-15 9 8 13 6 -5 0 3 24 19 6 -2
-36 0 5 -2 -4 -19 -4 9 -7 -7 0 -9
-18 29 25 15 20 10 24 17 10 13 21 19
-10 14 13 -11 -4 -15 4 14 2 -1 9 -2
-14 17 17 -8 5 0 13 10 -1 1 15 13
-10 13 13 -5 3 -6 7 12 5 3 13 3
-15 15 17 9 6 2 13 15 -8 -4 15 15
2 28 21 26 7 10 17 11 17 16 22 24
-11 9 6 13 -12 -15 -5 13 -1 -6 4 1
-8 37 29 41 14 21 29 21 -4 2 28 31
19 33 24 22 -6 -3 20 22 9 4 25 6
-8 5 6 5 -14 -12 0 9 -16 -15 1 1
-9 19 12 28 6 14 11 0 1 5 10 19
7 12 7 11 -14 -13 2 7 -3 -6 4 -11
0 14 13 7 -1 1 12 8 5 5 7 6
-16 3 1 -10 -8 -13 -3 3 13 8 -9 -3
-27 10 6 -15 -3 -9 7 8 -13 -8 -7 -2
-12 20 12 -12 -1 4 14 8 5 7 6 2
-21 -9 -5 -36 -25 -23 -10 8 -8 -13 -14 -23
-15 15 15 -15 2 5 21 12 -9 -2 6 3
0 5 6 -28 -17 -17 8 12 7 4 -1 -23
-26 -14 -1 -25 -21 -24 1 12 -12 -12 -14 -24
-21 11 13 13 5 4 21 13 6 10 2 1
-20 -7 -5 -14 -18 -27 -4 7 -6 -7 -18 -30
-26 -3 -2 -10 -7 -17 5 4 -8 -4 -13 -20
-11 4 3 5 -10 -17 6 14 5 3 -6 -27
-15 9 8 1 -14 -16 14 17 -14 -11 -5 -29
-12 12 6 -12 -18 -23 11 10 1 -1 -4 -35
-20 -12 -7 -31 -28 -42 -10 12 -10 -16 -21 -47
-20 12 11 0 4 1 17 9 -10 -3 -2 -8
-5 10 1 -3 -17 -20 0 6 3 0 -8 -35
-23 -1 -1 -4 -20 -20 -3 11 -13 -14 -15 -30
-15 15 13 14 0 7 17 12 2 4 2 -6
0 2 3 -11 -20 -19 1 13 -5 -8 -7 -32
-2 11 11 -10 -9 -5 13 12 -10 -7 2 -12
-7 4 4 -14 -14 -12 2 9 -4 -7 -4 -21
-17 6 9 -13 -5 -3 10 12 -12 -9 -1 -13
-9 14 12 -9 -3 -3 15 9 9 9 4 -9
-16 -9 -4 -22 -18 -30 -7 8 -7 -11 -16 -32
-16 9 11 1 6 1 16 5 -9 -1 -1 -6
-4 0 -1 -23 -14 -20 -2 1 8 3 -5 -30
-13 -11 -3 -39 -18 -23 -6 4 -10 -10 -9 -29
-11 3 2 -13 -2 -4 4 -5 2 6 0 -16
-11 -8 -11 -11 -18 -28 -13 -6 0 -2 -12 -42
-7 11 8 16 -5 -12 10 6 2 5 3 -25
-4 4 3 14 -14 -25 -2 5 6 3 -2 -40
-7 5 3 15 -9 -18 0 -1 -7 -4 -3 -34
0 12 3 11 -11 -19 2 -5 10 9 0 -36
-17 -16 -15 -25 -33 -45 -23 -4 -8 -13 -22 -60
-16 4 1 1 -4 -8 5 -5 -7 -1 -7 -25
-4 -5 -10 -12 -18 -28 -11 -8 10 5 -18 -41
-15 -13 -8 -28 -16 -31 -11 2 -8 -9 -23 -32
-2 16 16 -3 6 -4 19 13 4 7 1 -8
-12 0 3 -17 -16 -27 1 12 -2 -6 -13 -29
-22 -1 3 -14 -12 -12 5 4 -7 -5 -15 -6
-16 -7 -3 -13 -11 -14 -6 2 5 0 -20 -9
-19 -5 -1 3 0 -8 0 2 2 2 -18 -2
-3 5 0 6 -9 -21 2 -3 3 3 -13 -6
-13 -15 -13 -19 -25 -30 -17 0 -20 -23 -27 -21
-17 9 5 6 4 16 11 2 -10 -4 -7 18
-7 4 -2 -13 -19 -21 -2 2 0 -4 -14 -15
-22 -9 -7 -27 -14 -24 -8 3 -21 -21 -26 -16
-7 9 3 -10 6 5 9 -1 -3 0 -11 9
-3 -4 -7 -30 -16 -19 -5 2 -8 -12 -18 -14
-17 2 -3 -21 -8 -7 2 -2 -12 -11 -12 0
-20 -7 -10 -17 -17 -15 -10 -5 -14 -16 -22 -11
-24 -5 -3 -6 -5 6 3 3 -19 -16 -21 5
-7 3 0 -13 -10 4 7 0 1 0 -16 2
-14 -17 -13 -33 -33 -31 -15 -1 -18 -22 -33 -29
-19 3 5 2 8 8 14 2 -8 -2 -14 10
-12 -9 -7 -29 -14 -20 -4 0 1 -4 -22 -20
-28 -20 -11 -36 -30 -23 -10 3 -26 -27 -28 -22
-33 -12 -10 12 -7 8 -6 -9 -4 -3 -23 6
-37 -36 -32 -8 -26 -18 -31 -18 -10 -14 -46 -19
-21 -14 -11 -18 -18 -4 -5 -6 -12 -11 -26 -1
-6 -16 -10 -29 -24 -13 -8 -1 -8 -11 -25 -10
-17 -24 -13 -24 -14 -7 -8 -6 -20 -17 -31 -7
-9 -14 -9 -21 -8 -6 -5 -5 6 4 -24 -4
-25 -33 -18 -46 -28 -34 -21 -1 -8 -13 -38 -24
-35 -10 -2 -20 -6 -4 5 -5 -9 -3 -20 6
-23 -18 -15 -32 -27 -32 -16 -11 -1 -6 -30 -23
-29 -25 -13 -39 -28 -38 -17 -8 -25 -25 -33 -18
-12 0 7 -12 -7 -9 10 -3 -6 -3 -13 9
-7 -17 -5 -35 -31 -34 -7 0 -12 -15 -24 -20
-16 -14 -2 -30 -20 -19 -1 -5 -11 -9 -18 -5
-21 -19 -10 -27 -20 -28 -13 -7 -3 -6 -25 -15
-31 -20 -6 -25 -15 -21 -6 -4 -18 -15 -21 -12
-21 -7 0 -21 -13 -15 0 -5 3 3 -8 -9
-23 -23 -10 -34 -29 -35 -17 -1 -11 -16 -22 -26
-10 -4 7 0 1 3 8 -1 -7 -1 -5 12
5 -13 -6 -7 -15 -18 -9 -5 12 6 -13 -12
-13 -18 -7 -17 -19 -18 -10 -1 -8 -9 -16 -17
-4 7 9 -6 3 6 11 1 5 8 3 4
-6 -10 -6 -33 -14 -23 -9 -1 -1 -5 -13 -24
-13 -4 0 -24 -2 -11 2 -1 -3 -2 -6 -5
-11 -5 -2 -19 -12 -24 -5 1 -3 -6 -7 -14
-19 -3 0 -6 -6 -14 0 -1 -14 -12 -6 -7
1 2 -1 -1 -1 -9 -1 -5 8 6 -3 4
1 -17 -10 -25 -20 -33 -18 0 -12 -18 -18 -12
-6 6 9 -1 8 6 12 0 -3 1 1 18
-10 -9 -11 -24 -21 -32 -14 -11 10 3 -16 -15
-32 -25 -20 -41 -29 -41 -23 -13 -27 -26 -30 -13
-17 1 0 -8 1 2 3 -6 -11 -7 -5 14
-12 -10 -7 -21 -20 -28 -11 -2 -11 -15 -13 -19
-10 -6 -1 -29 -13 -22 0 -3 -15 -12 -11 -3
6 -9 -6 -32 -17 -23 -7 -2 -10 -13 -17 -9
0 -5 -4 -12 -9 -10 -2 -1 -15 -13 -15 -3
1 3 -4 -10 -7 -4 0 -6 8 8 -8 -1
-16 -16 -17 -36 -29 -28 -18 -5 -16 -18 -23 -25
-14 3 -2 -3 -2 7 6 -6 -17 -8 -8 6
9 -4 -11 -11 -14 -11 -10 -6 3 0 -12 -15
0 -9 -7 -24 -12 -12 -8 1 -12 -11 -13 -8
8 7 7 -11 8 9 11 2 6 9 1 13
0 -15 -8 -24 -11 -14 -10 -2 2 -1 -16 -12
-18 -10 -4 -6 2 6 -1 -5 1 4 -9 9
-16 -7 -5 -20 -6 -6 -7 -2 2 0 -8 -5
-10 -4 0 -23 -2 3 1 0 -6 -3 -2 0
11 -1 -1 -13 1 5 2 -3 14 13 -1 2
0 -25 -13 -29 -14 -20 -17 0 -6 -10 -20 -21
-2 -6 2 6 18 19 7 -3 0 6 -2 13
10 -9 -9 -5 -1 -5 -11 -5 14 9 -10 -7
-8 -15 -8 -20 -8 -9 -9 3 -8 -9 -13 -6
-6 2 3 3 12 15 6 0 10 12 2 7
-11 -8 -11 -14 -3 -10 -14 -4 8 4 -11 -20
-12 2 0 -12 11 4 1 0 11 12 -1 -2
-10 -10 -9 -19 9 0 -14 -6 17 14 -12 -9
-12 -8 -3 -11 18 15 -4 -3 8 12 -8 3
13 9 9 -10 15 12 9 3 26 25 10 4
1 -9 -4 -32 -4 -12 -12 1 9 5 -4 -16
-1 10 11 0 24 26 12 0 15 21 12 17
11 1 0 -21 2 -3 -5 -1 24 19 4 -14
-8 -8 -2 -27 -1 -8 -7 0 0 0 -2 -23
1 7 9 11 15 14 8 -1 15 18 14 -8
14 -9 -6 -5 -8 -11 -12 -4 6 4 -1 -30
19 0 5 -8 1 4 4 0 3 5 8 -12
12 -7 0 -19 -6 -7 -4 1 6 3 4 -27
-5 -8 -1 -17 0 -1 -2 -3 -9 -5 4 -20
5 -2 -3 -20 -1 -4 -2 -7 8 7 4 -19
-9 -25 -16 -35 -20 -25 -23 -7 -9 -13 -14 -36
-17 -5 0 1 9 13 3 -8 -5 2 5 0
-7 -14 -13 -17 -6 -8 -16 -11 22 14 -4 -24
-15 -22 -15 -19 -13 -20 -17 -8 2 -1 -11 -22
-3 -2 -1 11 1 -4 0 -3 0 3 3 -7
-5 -17 -15 -4 -9 -13 -18 -6 -5 -7 -12 -25
-13 -9 -8 11 3 2 -5 -7 1 3 -6 -6
-8 -11 -8 1 -3 -11 -10 -3 1 -2 -7 -17
-14 -9 -2 -8 7 7 -3 -2 -8 -5 1 -3
-14 -4 -4 -20 1 -1 -6 -6 7 5 5 -10
-26 -23 -14 -38 -16 -27 -24 -4 -12 -17 -11 -33
-10 6 7 0 14 19 8 -2 -5 2 13 8
6 -4 -5 -20 -9 -8 -10 -4 1 -2 5 -18
-18 -17 -8 -35 -14 -12 -14 -4 -22 -21 -2 -16
-13 0 5 -18 8 11 4 -7 -1 1 13 9
-12 -14 -8 -42 -12 -15 -15 -9 -5 -8 0 -16
-18 -6 -2 -31 -4 -1 -4 -10 -3 -1 6 3
-16 -17 -14 -26 -12 -13 -21 -16 -4 -6 -5 -8
-24 -22 -18 -12 -9 -6 -21 -21 -16 -12 -12 -4
-10 -9 -11 -6 -12 -9 -11 -16 3 2 -4 -4
-4 -17 -9 -25 -25 -30 -15 -1 -16 -20 -9 -22
1 4 11 6 7 10 13 2 -10 -3 8 12
6 -12 -6 -18 -14 -19 -9 -4 0 -4 -8 -16
-8 -18 -4 -32 -15 -15 -6 2 -19 -17 -13 -11
-6 5 11 -1 6 14 13 4 2 4 3 14
-19 -11 -6 -22 -15 -17 -9 0 -7 -10 -12 -15
-22 -2 4 -16 -3 1 5 2 -5 -3 -3 4
-12 0 9 -17 -10 -5 2 11 0 -4 -1 -4
-21 5 13 -15 0 5 11 11 -11 -7 3 6
-8 7 9 -5 0 8 6 3 12 10 3 6
-8 -13 -3 -15 -21 -11 -13 5 -5 -10 -11 -14
-9 8 12 15 8 31 11 0 1 8 8 27
0 -4 -3 -10 -12 6 -11 -8 14 9 -1 0
-12 -6 2 -26 -6 6 -6 1 -4 -3 -1 3
-2 18 17 -2 26 36 12 3 18 22 19 32
-4 4 3 -24 10 13 -9 -2 13 11 9 12
-8 16 14 -10 19 29 7 1 12 14 23 33
9 15 15 3 4 14 4 9 9 6 24 18
11 20 21 12 16 21 12 10 0 4 29 26
10 25 20 3 21 24 13 4 23 22 30 34
-12 3 5 -29 -1 -2 -8 3 0 -3 12 9
-5 26 23 1 28 28 19 6 4 11 33 36
13 17 12 -3 8 0 4 9 17 13 20 6
-7 4 7 -9 -1 -5 -2 7 -6 -5 10 5
1 20 18 12 13 17 15 5 8 11 25 23
6 6 8 -10 -12 -8 3 10 -2 -4 11 -4
4 11 13 -10 0 6 12 8 -2 1 15 13
14 8 9 -19 -10 -6 3 11 -4 -7 11 -1
21 14 17 -16 -8 2 16 16 -19 -14 15 3
32 7 8 -5 -2 5 8 4 16 12 9 7
14 -21 -14 -25 -20 -28 -19 -3 -7 -12 -18 -12
7 9 7 -10 3 4 10 0 -21 -12 3 11
4 4 -2 -22 -10 -8 -6 -2 -2 -6 -1 -14
-15 -2 1 -22 -10 -10 -4 5 -14 -14 -3 -6
-2 15 13 -7 1 4 12 7 -3 -1 10 7
-6 -7 -5 -25 -25 -22 -11 1 -11 -14 -10 -25
-6 3 3 -9 -12 -8 4 2 -4 -2 -2 -8
5 0 1 -8 -13 -19 -3 5 2 -1 -3 -20
-8 -1 1 -9 -6 -10 1 1 -13 -8 0 -13
-2 9 2 -17 -8 -12 4 1 3 3 9 -18
-11 -8 -8 -33 -22 -35 -12 4 -14 -18 -6 -39
-13 11 7 -5 5 -1 12 0 -8 -1 8 -6
-5 -1 -6 -27 -19 -31 -8 -2 6 0 -3 -34
-20 -8 -3 -32 -17 -33 -5 4 -15 -15 -9 -28
-6 12 10 -5 3 -8 15 5 -1 2 3 -7
1 -3 -2 -20 -11 -33 -3 5 -4 -5 -10 -34
-2 6 8 -21 2 -18 13 8 2 5 -1 -19
-9 -3 -2 -34 -12 -31 1 7 2 0 -14 -34
-21 -4 -2 -15 -3 -21 4 4 -8 -3 -19 -26
0 6 2 -7 -7 -19 9 4 9 9 -12 -25
-10 -16 -11 -33 -25 -37 -10 4 -10 -14 -26 -44
-19 -3 0 -5 10 0 11 -1 1 7 -13 -11
1 -18 -14 -29 -18 -27 -8 -3 10 5 -25 -41
-4 -28 -14 -46 -22 -27 -8 2 -15 -14 -27 -37
-2 -10 -3 -10 2 -3 7 2 5 7 -12 -14
-11 -25 -16 -12 -19 -28 -14 -2 -3 -6 -27 -44
-14 -16 -10 -10 -8 -15 -5 -8 -2 0 -19 -26
-10 -16 -14 -23 -13 -21 -13 -6 5 2 -22 -31
-31 -17 -12 -19 -4 -6 -9 -11 -5 0 -24 -21
-37 -22 -21 -25 -7 -11 -19 -23 13 11 -31 -27
-36 -35 -26 -48 -27 -36 -29 -12 -7 -11 -42 -48
-15 2 6 -10 5 3 13 3 1 8 -11 -13
0 -6 -6 -18 -14 -26 -6 0 15 10 -21 -41
-25 -21 -16 -22 -16 -28 -15 -7 -9 -8 -34 -34
-25 -6 -9 -9 4 -5 -4 -14 11 12 -24 -11
-22 -14 -16 -44 -21 -37 -18 -11 11 5 -32 -42
-29 -7 -6 -39 -15 -29 -6 -9 1 4 -23 -21
-25 -12 -7 -30 -15 -29 -12 -5 -5 -7 -25 -24
-19 1 7 -18 -4 -10 3 3 -9 -6 -11 -17
0 12 10 -18 -4 -13 6 2 17 16 -3 -11
-13 -6 1 -37 -15 -29 -9 5 -2 -5 -17 -18
-20 13 17 -14 8 5 15 4 -1 5 0 12
-11 -2 -2 -23 -19 -27 -10 -5 8 3 -16 -17
-21 -6 -1 -18 -13 -22 -8 -1 -13 -12 -20 -7
4 20 19 -4 10 6 16 6 4 8 5 16
11 3 8 -23 -6 -15 -1 6 -2 -4 -5 -5
-7 6 11 -9 10 2 7 3 0 2 0 15
-1 5 10 -17 5 -9 2 8 3 -1 0 7
4 13 19 -7 8 0 15 14 -10 -7 8 18
11 18 18 10 -1 -1 14 12 5 3 11 18
-2 -2 4 -3 -19 -19 -7 11 -17 -21 -7 4
-2 21 18 16 13 20 16 5 -8 -3 10 40
4 13 7 -13 -7 -9 -1 4 5 -1 1 10
-15 5 10 -25 -10 -14 0 9 -19 -19 -1 9
-3 26 23 -5 12 10 18 11 -2 0 18 26
4 14 14 -19 -2 -10 4 14 -10 -13 6 2
0 15 16 -3 7 10 12 7 -5 -3 8 24
3 9 9 -9 0 1 0 6 1 -2 3 15
-3 17 17 -11 7 9 11 10 -10 -7 11 21
1 15 11 -14 3 4 6 0 9 7 8 17
-1 -5 1 -27 -11 -16 -10 5 -10 -13 -5 3
15 26 30 8 17 21 26 13 -4 3 24 39
25 14 17 -5 -8 -11 5 9 7 2 13 12
5 4 16 -9 -6 -11 5 14 -12 -11 5 20
13 22 25 1 12 8 21 12 2 5 12 35
7 8 14 -33 -14 -21 2 11 -11 -14 -4 5
-10 20 26 -26 -3 -2 18 16 -5 -2 7 27
-12 9 18 -22 -11 -13 6 15 -2 -4 -2 17
-2 10 23 -9 -6 -4 16 16 -16 -11 -1 25
15 22 27 -4 -6 -5 21 15 6 5 4 20
-10 -3 8 -19 -22 -30 -5 10 -17 -20 -19 -6
-10 17 22 6 3 5 20 9 -12 -6 -5 20
9 12 12 -25 -22 -20 6 12 -2 -6 -11 -9
-14 2 7 -41 -22 -18 1 9 -19 -19 -18 -4
-12 13 12 -17 -3 2 9 3 8 7 -8 12
-7 0 0 -30 -23 -22 -5 3 -6 -8 -16 -11
-7 9 9 -26 -10 5 8 3 -14 -10 -4 10
-9 3 1 -35 -15 -3 -4 3 -6 -10 -11 -4
-20 10 8 -32 -7 -1 8 7 -15 -12 -5 0
-5 21 11 -33 -6 1 12 7 5 4 5 -1
-1 4 0 -44 -17 -16 -3 10 -9 -13 -8 -17
2 20 10 -4 11 15 14 1 -2 3 7 11
4 4 -9 -15 -10 -12 -12 -8 8 4 -5 -17
-10 6 2 -20 -9 -9 0 6 -16 -14 2 -12
5 32 21 -3 7 14 23 14 -2 2 25 0
9 17 9 -24 -13 -10 4 12 -6 -9 12 -17
17 34 24 -11 3 4 24 18 -2 -1 27 9
32 31 23 -5 4 -8 16 22 3 0 25 -2
24 29 21 9 15 3 17 14 -5 -1 21 12
41 40 26 15 16 4 21 16 15 14 32 16
39 28 23 -1 4 -10 11 24 -2 -5 26 5
36 48 39 21 26 24 37 22 2 8 39 39
37 33 24 5 2 -5 14 17 11 5 25 9
12 22 22 1 3 -1 12 16 -12 -11 17 17
24 42 34 17 18 18 28 20 3 5 30 37
34 29 24 -2 -8 -11 13 23 -4 -8 18 8
32 34 25 2 -5 -6 22 15 -6 -5 16 16
32 26 17 -8 -9 -22 11 16 -4 -8 6 -5
19 24 20 -3 -2 -10 18 15 -16 -12 4 -3
12 18 12 -5 -15 -17 9 6 -2 -4 -6 -9
-9 -2 4 -25 -29 -35 -6 12 -19 -24 -22 -26
-3 26 25 -11 0 2 27 16 -12 -6 -1 4
13 16 11 -30 -21 -26 8 16 0 -5 -12 -20
-4 9 13 -21 -16 -20 11 19 -17 -16 -16 -11
0 22 18 -2 1 0 22 13 -4 -1 -8 1
-9 3 0 -19 -14 -26 0 8 -11 -13 -25 -25
-17 8 8 -8 -6 -9 12 8 -6 -4 -20 -12
4 4 5 -19 -18 -20 5 13 -6 -9 -23 -24
9 10 11 -13 -6 -8 16 14 -16 -12 -14 -7
9 17 11 -15 -8 -12 16 11 6 3 -7 -8
-10 0 2 -33 -24 -32 1 14 -15 -18 -23 -26
-26 5 2 -2 1 -1 10 -3 -11 -4 -22 3
-22 -15 -17 -12 -21 -34 -18 -12 0 -5 -38 -26
-7 -5 -2 -6 -17 -33 -2 4 -20 -19 -24 -14
12 13 7 23 1 -11 11 -1 -2 0 -8 2
-5 -9 -13 9 -14 -29 -14 -7 -5 -7 -28 -20
-13 5 -1 18 -6 -11 3 -4 -4 -2 -17 1
-6 2 -6 14 -18 -25 -9 -3 -7 -11 -20 -10
-11 2 -4 10 -10 -14 -4 -6 -18 -15 -17 0
0 9 -2 -8 -13 -18 -3 -7 -1 -3 -13 -3
-6 -5 -7 -29 -24 -35 -16 1 -20 -24 -21 -14
1 19 12 -6 3 1 12 -1 -13 -7 1 15
9 9 -2 -26 -22 -31 -10 -5 -5 -10 -7 -22
-13 3 -2 -31 -19 -27 -10 -3 -19 -21 -10 -15
-11 14 5 -16 -9 -14 1 -7 0 -2 -2 0
-15 0 -6 -29 -31 -46 -16 -6 -20 -24 -14 -25
-17 15 9 -12 -5 -12 3 -2 -19 -16 5 3
-17 7 3 -18 -12 -16 -7 -1 -10 -14 -3 -7
-24 6 4 -8 -9 -14 -1 -4 -21 -18 -4 -2
-11 8 1 -5 -9 -16 -7 -9 -4 -7 -2 -7
-16 -12 -12 -17 -23 -33 -24 -7 -22 -27 -16 -22
4 18 11 18 6 3 10 -5 -10 -5 12 10
20 8 -6 -5 -17 -24 -14 -9 -2 -8 3 -17
-4 -6 -14 -11 -11 -13 -22 -13 -24 -24 -7 -1
8 16 1 21 12 14 -2 -6 -3 -2 12 22
11 10 -2 8 -5 -14 -10 2 -9 -14 9 -4
7 21 6 18 8 -1 3 -1 -6 -5 21 15
7 12 -1 13 2 -11 -8 -1 -2 -6 16 6
1 16 4 22 9 3 3 0 -13 -10 20 20
22 20 2 26 5 1 1 -2 5 2 21 19
22 2 -10 7 -5 -14 -16 -1 -13 -16 7 6
17 27 9 38 22 22 12 -1 -5 1 27 36
14 15 -2 17 -10 -11 -7 0 0 -6 13 1
-2 10 2 1 -8 -6 -3 5 -20 -20 9 8
20 23 14 18 11 17 14 5 -3 0 24 23
20 -3 -5 -1 -8 -7 -10 -2 -10 -13 4 -1
8 9 1 -1 -1 6 1 -3 -8 -7 6 18
11 15 3 -14 -11 -9 -1 7 -8 -12 5 4
4 15 7 -2 -1 5 7 6 -15 -12 7 14
13 20 8 9 -6 0 7 7 4 1 11 8
3 7 2 1 -18 -20 -5 12 -16 -20 1 -10
3 18 12 31 9 12 16 4 -10 -4 11 17
11 0 -3 11 -11 -21 -3 5 1 -5 -4 -14
-11 -3 0 -2 -1 -17 1 8 -13 -11 -7 -4
-2 12 7 17 13 1 10 1 4 6 3 11
-5 -6 -9 11 -8 -21 -11 -2 -8 -10 -12 -13
-14 -2 -4 18 2 -6 1 -3 -6 -4 -9 6
-3 -9 -8 4 -10 -21 -7 1 -6 -10 -13 -7
-4 -7 -6 23 -3 -8 -1 -3 -19 -15 -9 2
-8 -7 -11 28 -7 -14 -6 -9 0 -2 -10 -4
-27 -25 -20 -6 -20 -29 -21 -5 -17 -21 -26 -17
-9 0 -4 6 4 7 4 -8 -13 -7 -8 19
15 -14 -17 -21 -23 -26 -17 -10 -6 -13 -19 -18
-10 -18 -16 -30 -22 -22 -15 -8 -28 -26 -22 -18
0 7 -2 -9 -10 -4 3 -5 -12 -10 -3 -7
4 -13 -18 -11 -30 -29 -20 -11 -21 -25 -22 -34
-9 -17 -21 2 -17 -15 -19 -23 -20 -18 -24 -20
-6 -18 -20 -13 -20 -23 -22 -15 -3 -9 -22 -26
-14 -11 -13 -5 -7 -15 -11 -14 -6 -5 -18 -9
-12 -12 -20 -8 -14 -27 -17 -22 -7 -8 -20 -22
-16 -24 -25 -26 -25 -32 -28 -14 -31 -34 -26 -41
-10 5 -6 15 9 4 0 -14 -14 -9 -5 -6
-7 -11 -21 4 -14 -29 -21 -15 -3 -9 -19 -36
-21 -14 -15 3 -13 -14 -14 -7 -21 -21 -20 -25
0 7 -2 18 1 3 3 -6 -4 -3 -4 -9
1 -6 -13 -1 -14 -23 -13 -4 -10 -14 -15 -30
-6 10 0 13 4 -5 3 0 -4 -3 -2 -9
2 10 -3 4 -8 -19 -5 3 -8 -12 -4 -28
2 11 2 10 -4 -5 4 1 -19 -16 -1 -19
14 9 -5 0 -7 -12 -6 -8 8 4 -2 -22
-1 -11 -18 -27 -19 -34 -26 -10 -7 -12 -16 -38
0 14 2 7 10 -3 6 -8 -3 2 6 -8
13 3 -10 -14 -15 -38 -13 -8 1 -7 -7 -38
0 -2 -8 -19 -12 -29 -11 -7 -19 -19 -13 -23
6 11 -1 3 5 -8 2 -8 -2 -1 -4 -2
2 -5 -12 -21 -16 -31 -13 -6 -11 -15 -17 -27
-5 5 -2 -18 -4 -14 0 -5 -10 -7 -6 -8
-5 -5 -10 -20 -8 -27 -15 -6 -10 -13 -14 -22
-4 2 -4 -3 6 -9 -3 -5 -15 -12 -9 -11
12 13 2 -3 1 -11 2 1 6 3 -3 -11
0 -3 -2 -13 -15 -31 -9 9 -16 -19 -13 -26
-2 18 15 30 16 10 17 5 -5 0 3 12
9 5 1 11 -3 -16 -6 2 6 -1 -7 -14
-7 1 4 -3 -2 -12 -3 6 -18 -18 -3 -7
7 17 12 12 13 7 10 3 -1 0 12 10
8 -2 -6 -8 -3 -13 -13 -5 -7 -10 -5 -13
-8 0 -6 8 5 2 -9 -15 -3 -3 -4 5
-2 -1 -7 7 -2 -12 -15 -8 -5 -8 -6 -10
0 14 9 4 10 -1 6 4 -18 -14 5 -3
4 16 4 6 1 -8 1 -2 3 0 3 -8
-9 -2 -8 -6 -16 -26 -16 -4 -18 -22 -12 -24
-11 20 10 8 6 4 13 -2 -10 -6 6 1
-13 2 -8 -14 -21 -32 -11 -3 9 1 -13 -30
-32 0 -5 -9 -15 -30 -9 -3 -17 -15 -16 -15
-22 19 8 7 11 -1 8 0 -8 -5 0 4
-18 5 -1 -24 -6 -21 -5 4 -11 -14 -11 -20
-12 19 11 -13 3 -9 12 7 -8 -6 1 1
-5 10 3 0 1 -12 -1 7 -5 -9 -3 -4
-12 7 0 8 7 1 2 -2 -14 -11 -4 6
-6 7 -3 -4 0 -7 -2 -4 4 1 -4 2
-15 -10 -12 -24 -8 -18 -15 2 -11 -14 -18 -6
-6 14 2 -1 18 17 8 -4 -8 -1 -2 22
8 8 -7 -14 0 -9 -8 -1 2 -3 -4 -8
-8 7 -2 -4 7 2 -1 4 -11 -9 0 4
-1 21 -1 8 9 9 5 -4 1 2 4 4
-2 7 -13 -19 -13 -18 -11 -5 -8 -11 -9 -24
-13 13 -6 -9 6 4 -1 -7 1 3 0 -2
-16 1 -16 -17 -4 -9 -16 -9 0 -2 -10 -22
-16 3 -12 -7 2 2 -6 -11 -8 -4 -8 -14
-11 2 -18 -6 -2 -9 -14 -17 11 8 -11 -21
-34 -18 -28 -24 -13 -30 -30 -15 -10 -14 -26 -39
-26 2 -10 10 16 11 -2 -17 1 7 -7 -3
2 -10 -21 -3 -13 -22 -20 -14 7 2 -17 -34
-8 -17 -18 -9 -13 -22 -19 -11 -15 -14 -21 -28
-12 -10 -15 5 8 -3 -12 -18 6 8 -15 -9
-18 -21 -20 -20 -15 -28 -21 -10 -3 -6 -20 -31
-21 -3 -2 -23 -8 -17 0 -3 -3 -1 -3 -16
-20 -14 -12 -42 -10 -31 -15 -6 -4 -8 -14 -32
-21 -11 -8 -31 3 -14 -6 -10 -13 -9 -14 -19
-7 -6 -6 -21 0 -16 -6 -10 11 9 -9 -19
-15 -24 -14 -34 -17 -34 -20 -4 -12 -16 -21 -30
-11 -5 0 -10 0 -2 3 -10 -16 -10 -5 -2
-7 -24 -19 -30 -26 -36 -22 -14 -9 -15 -21 -37
-26 -28 -17 -27 -18 -31 -16 -10 -26 -25 -21 -25
-8 -7 -6 -4 -3 -12 -1 -9 -7 -6 -4 -13
-2 -29 -20 -15 -18 -31 -21 -11 -11 -14 -19 -35
-13 -23 -14 -6 -6 -16 -10 -15 -9 -6 -16 -12
-21 -24 -18 -16 -22 -32 -18 -11 -12 -15 -22 -29
-26 -17 -10 -8 -20 -25 -6 -8 -28 -24 -14 -21
-15 -12 -10 -12 -24 -33 -9 -11 -7 -11 -10 -24
-33 -34 -26 -28 -31 -51 -30 -14 -15 -22 -29 -38
-30 -17 -14 2 -9 -23 -6 -20 -19 -13 -16 -7
-13 -26 -23 -15 -32 -43 -23 -17 -20 -24 -24 -34
-26 -26 -17 -7 -21 -26 -18 -13 -29 -28 -22 -25
-9 -10 -6 19 -8 -13 -6 -12 -11 -9 -10 -12
4 -20 -14 -3 -28 -33 -17 -8 -23 -25 -19 -32
9 -7 -1 -7 -12 -17 -2 -7 -18 -16 -5 -14
7 -17 -7 -14 -13 -23 -14 -6 -11 -14 -9 -18
-1 -14 -4 -2 -2 -3 -5 -9 -18 -13 -5 -2
15 -7 -4 -4 -7 -13 -6 -10 -4 -5 -2 -12
9 -17 -9 -17 -12 -24 -16 -1 -20 -22 -9 -24
11 12 11 9 13 8 13 -1 -9 -2 16 4
4 -6 -8 -12 -15 -26 -13 -6 4 -2 1 -23
-19 -14 -10 -12 -9 -16 -12 -7 -13 -12 -6 -5
4 6 3 8 1 -4 5 -4 -7 -5 9 2
-1 -19 -14 4 -20 -26 -17 -10 -17 -20 -9 -23
-22 -20 -18 23 -5 -3 -16 -21 -8 -6 -10 -2
-12 -16 -16 9 -12 -16 -18 -10 -9 -12 -8 -17
-1 -1 1 12 -1 0 2 -3 -16 -12 10 -5
8 -1 -5 14 -5 -3 -6 -8 3 0 11 -6
-5 -16 -14 0 -19 -15 -21 -4 -19 -22 -2 -12
2 9 3 26 16 30 6 -8 -4 2 18 25
6 -8 -11 -8 -3 0 -17 -9 8 3 4 -3
-11 -10 -5 -16 -2 4 -8 -3 -12 -9 7 8
3 5 4 19 12 26 3 -5 8 9 20 25
6 -10 -8 10 -10 0 -14 -7 -6 -9 7 0
9 7 3 10 -7 7 1 -4 -10 -8 20 9
13 -4 -5 3 -14 -5 -9 0 -6 -9 8 -4
5 -5 -2 9 0 9 -1 -3 -11 -7 6 10
8 2 -2 -2 -10 -4 -4 -5 4 1 7 -3
-5 -12 -7 -22 -25 -21 -15 2 -18 -20 -2 -17
5 9 10 6 0 13 12 -2 -9 -3 19 14
19 -6 -7 -22 -27 -22 -14 -6 -3 -10 5 -19
-3 -6 -2 -34 -23 -17 -9 -4 -23 -22 3 -5
1 11 7 -11 -5 2 4 -5 -2 0 14 13
6 -3 -3 -17 -17 -21 -9 -3 -7 -9 2 -9
3 10 10 -14 -12 -14 8 1 -10 -8 11 6
-3 1 3 -18 -26 -28 -5 2 -13 -17 2 -7
-9 2 7 0 -13 -6 2 -1 -17 -13 6 9
6 4 6 -6 -21 -16 1 -1 -1 -4 10 0
0 -12 0 -11 -31 -34 -9 4 -23 -25 0 -16
10 11 16 30 -1 3 18 4 -14 -8 17 11
16 -9 -4 2 -27 -35 -8 1 -9 -15 -3 -26
-9 -17 -2 -13 -24 -30 -4 2 -30 -27 -9 -15
-8 -5 5 -4 -12 -8 7 1 -11 -10 -2 4
-18 -28 -14 -27 -30 -28 -16 -6 -9 -16 -22 -17
-25 -20 -10 -20 -24 -24 -8 -12 -8 -8 -16 -5
-15 -23 -12 -18 -32 -36 -15 -6 -22 -23 -17 -21
-11 -10 0 -3 -19 -11 3 -1 -30 -25 -4 -10
1 -5 -1 -14 -34 -30 0 -2 -12 -15 -4 -24
-13 -25 -11 -27 -45 -51 -14 0 -36 -37 -22 -37
-20 -10 0 10 -13 -9 6 -9 -22 -15 -9 -1
-21 -28 -21 -13 -40 -45 -24 -18 -10 -17 -26 -36
-32 -27 -20 -17 -35 -41 -19 -14 -29 -28 -24 -30
-14 -8 -10 0 -16 -23 -5 -13 -16 -13 -8 -24
-13 -17 -17 -24 -34 -44 -18 -12 -29 -30 -15 -49
-13 -7 -5 -9 -25 -24 -1 -7 -23 -20 -2 -24
-9 -17 -14 0 -29 -31 -15 -9 -15 -19 -9 -29
-13 -16 -14 9 -13 -15 -10 -16 -19 -15 -9 -16
-6 -21 -22 -5 -23 -25 -15 -23 -4 -6 -15 -21
-17 -32 -29 -22 -31 -32 -28 -20 -23 -25 -26 -28
-5 -3 -9 4 -2 9 1 -15 -12 -6 -5 -2
2 -19 -24 -16 -31 -26 -21 -15 -7 -12 -19 -40
-16 -22 -21 4 -18 -13 -16 -15 -20 -17 -18 -22
1 -5 -9 33 2 7 0 -12 -2 0 -3 -9
-4 -17 -18 -1 -24 -24 -13 -6 -21 -22 -15 -40
-12 -4 -7 0 -9 -9 1 -4 -15 -11 -5 -20
-4 -9 -12 5 -9 -15 -8 -2 -6 -8 -9 -23
-9 -2 -10 12 -6 -2 -2 -7 -18 -13 -6 -12
-6 -5 -16 -1 -22 -15 -10 -12 -6 -9 -9 -29
-19 -24 -25 -8 -29 -29 -23 -7 -24 -27 -20 -44
-5 -4 -11 26 1 6 2 -12 -12 -7 -4 -17
11 -17 -24 -7 -30 -33 -17 -11 -9 -14 -18 -54
-11 -16 -19 -20 -31 -30 -11 -6 -32 -29 -18 -45
-12 -3 -13 -3 -18 -14 -3 -13 -13 -11 -9 -31
-16 -18 -26 -12 -36 -39 -19 -15 -21 -23 -21 -52
-22 -11 -19 -4 -24 -23 -6 -14 -17 -15 -18 -36
-25 -25 -29 -16 -31 -37 -22 -16 -17 -19 -33 -53
-31 -19 -23 7 -19 -21 -10 -15 -23 -17 -29 -39
-19 -13 -23 10 -24 -28 -12 -17 -1 -3 -25 -43
-30 -31 -34 -30 -35 -47 -30 -21 -27 -27 -37 -53
-28 -11 -20 -16 -6 -12 -7 -23 -13 -7 -20 -29
-20 -22 -31 -31 -30 -48 -26 -18 4 -5 -32 -64
-32 -20 -25 -30 -28 -46 -19 -14 -22 -20 -29 -41
-14 -4 -14 -14 -7 -16 -5 -14 -11 -6 -15 -22
-3 -23 -26 -26 -23 -29 -23 -16 -14 -15 -30 -44
-1 -18 -23 -14 -19 -19 -15 -20 -13 -10 -27 -22
0 -22 -22 -21 -29 -29 -20 -13 -18 -20 -27 -31
-6 -6 -7 -9 -17 -12 -1 -5 -23 -18 -12 -20
-3 -2 -10 -7 -23 -21 -6 -8 -3 -6 -12 -27
-17 -15 -14 -22 -30 -30 -16 -3 -25 -26 -21 -28
-13 14 7 9 -1 7 13 -2 -15 -7 4 4
-10 -7 -11 -11 -28 -28 -15 -8 -10 -15 -11 -29
-22 -12 -5 -15 -20 -16 -9 -5 -24 -22 -11 -12
-10 6 3 3 -3 3 3 -7 0 2 2 3
-15 -8 -7 -12 -19 -20 -12 -8 -11 -13 -8 -18
-10 8 11 -2 -6 -5 9 1 -10 -8 7 -4
-4 1 5 -4 -8 -14 -4 2 -7 -9 -1 -12
-7 3 6 3 2 5 3 -4 -15 -9 3 10
3 3 4 -13 -16 -16 0 -7 -6 -8 1 -7
-4 -15 -4 -25 -28 -37 -12 -3 -28 -29 -13 -24
8 11 13 25 1 6 14 -3 -15 -8 11 9
6 -8 -7 16 -23 -25 -12 -8 -9 -14 -6 -28
-25 -16 -7 8 -12 -15 -8 -6 -26 -23 -12 -14
-14 0 2 23 2 2 5 -6 -7 -4 1 -3
-6 -14 -11 12 -24 -25 -12 -8 -18 -20 -10 -30
-3 -4 -3 11 -23 -13 1 -7 -19 -16 3 -14
-2 -9 -9 -7 -33 -26 -9 -4 -23 -25 -1 -31
-10 -3 -6 2 -17 -8 0 -7 -25 -21 3 -20
0 0 -12 -4 -18 -15 -8 -13 -3 -5 2 -28
-15 -16 -21 -25 -27 -28 -20 -11 -25 -26 -11 -39
-22 3 -6 5 0 9 4 -14 -12 -5 6 -8
-18 -12 -22 -8 -23 -24 -23 -16 -4 -10 -7 -39
-23 -10 -16 -5 -14 -16 -16 -12 -24 -23 -3 -25
-8 5 -6 15 2 0 -3 -10 -5 -4 9 -12
-19 -10 -16 -3 -13 -19 -16 -8 -12 -14 -5 -32
-32 0 -8 -2 1 -4 -5 -11 -9 -7 2 -14
-27 -7 -14 -10 -9 -21 -16 -10 -13 -15 -3 -28
-19 3 -3 5 3 0 0 -5 -17 -12 7 -12
-11 2 -8 5 -4 -9 -9 -11 3 2 6 -19
-31 -17 -19 1 -13 -24 -24 -11 -14 -14 -9 -29
-25 4 -6 36 12 7 0 -14 5 8 6 2
-15 -16 -27 12 -25 -44 -27 -22 -3 -8 -13 -38
-21 -12 -17 9 -16 -28 -13 -11 -29 -24 -8 -28
-7 11 -3 21 -1 -2 4 -5 -8 -5 10 -19
-16 -4 -15 4 -24 -36 -14 -8 -21 -22 -2 -46
-19 2 -9 16 -3 -15 -2 -9 -12 -7 3 -24
-11 -8 -17 4 -9 -23 -15 -7 -10 -11 -8 -38
-6 0 -11 12 -3 -12 -3 -7 -18 -13 -4 -26
-2 -5 -16 5 -15 -23 -11 -9 -3 -6 -8 -35
-19 -16 -20 -11 -30 -41 -19 -1 -33 -34 -15 -50
7 21 6 15 -1 3 17 5 -20 -13 12 -14
22 3 -7 -16 -28 -25 -6 4 -11 -17 -2 -41
-3 1 -2 -10 -20 -16 -1 4 -26 -23 0 -28
1 16 5 21 -5 0 9 4 -2 -1 10 -16
-5 -1 -8 5 -21 -23 -9 2 -13 -15 -5 -35
-10 10 1 4 -4 -4 4 0 -7 -5 6 -12
-13 0 -7 -9 -14 -20 -7 0 -11 -14 -2 -30
-20 5 -1 8 -1 -5 3 -2 -18 -14 2 -19
-8 3 -4 4 -2 -10 -3 -2 5 2 2 -21
-13 -12 -6 -15 -14 -23 -11 6 -20 -21 -6 -33
-1 17 13 18 13 14 18 4 -10 -3 15 -3
0 -3 -6 -1 -13 -20 -8 1 -2 -9 -5 -34
-17 -6 -1 1 -9 -14 1 6 -21 -18 -5 -22
3 10 9 15 2 -4 12 5 -3 -2 7 -16
1 -11 -10 0 -17 -31 -12 -3 -17 -19 -15 -43
-9 -1 -4 23 -1 -6 -1 -5 -9 -6 -8 -19
-12 -2 -3 18 -5 -13 -4 5 -4 -6 -8 -27
-12 7 6 26 1 -3 11 7 -16 -11 0 -17
4 6 1 24 -13 -17 3 3 -3 -5 0 -27
-15 -6 -5 14 -21 -29 -6 8 -24 -25 -11 -33
-21 16 10 43 8 7 17 2 -12 -4 4 -1
-16 -3 -8 9 -20 -26 -10 -2 -6 -10 -11 -38
-26 1 2 -7 -13 -14 3 8 -23 -20 -8 -20
-21 6 3 -4 -3 -1 7 0 -8 -6 -5 -7
-33 -18 -16 -31 -26 -25 -17 -7 -21 -22 -21 -33
-27 2 3 -23 -14 -6 7 3 -13 -10 -1 -10
-8 -1 5 -29 -20 -21 6 14 -13 -15 1 -25
-16 -1 4 -12 -10 -10 9 5 -22 -17 0 -20
-21 -9 -12 -9 -15 -13 -11 -10 -1 -3 -14 -24
-27 -20 -14 -26 -20 -18 -15 1 -20 -21 -21 -26
-17 6 5 -1 4 13 14 0 -14 -6 1 1
-17 -18 -18 -17 -24 -20 -20 -10 -11 -16 -20 -31
-25 -14 -8 -11 -16 -7 -6 -2 -27 -23 -11 -10
-13 6 5 10 -1 10 7 1 -5 -3 4 1
-25 -13 -9 -5 -13 -7 -12 -2 -12 -14 -13 -18
-31 -5 -1 4 1 11 2 -3 -8 -5 -4 4
-33 -18 -10 0 -8 -3 -13 -4 -11 -13 -14 -12
-31 -12 -1 14 4 15 -1 -5 -15 -10 -6 4
-14 -5 1 10 -4 2 0 1 2 0 0 -2
-24 -19 -1 -8 -13 -11 -8 7 -19 -21 -10 -10
-14 2 15 17 14 28 17 3 -6 1 7 26
-10 -16 -3 2 -9 -6 -7 3 1 -4 -8 -3
-30 -13 4 7 5 2 1 6 -15 -12 -4 14
-16 5 12 15 18 16 11 6 1 3 8 21
-11 -5 5 -6 -7 -1 1 10 -11 -12 2 -2
-11 8 14 2 -4 15 13 8 -8 -5 11 20
-16 -4 3 -9 -9 1 -4 5 -9 -11 -5 6
-17 4 9 3 7 20 7 3 -13 -8 1 20
2 4 3 -2 -10 5 -2 -2 2 -2 -1 11
-5 -11 -4 -19 -20 -9 -13 1 -22 -23 -10 -2
1 15 14 3 11 29 14 0 -7 0 14 27
3 -5 -4 -25 -17 -3 -10 -2 -1 -7 -2 -3
-12 -5 3 -20 -8 10 0 3 -17 -14 1 11
-2 9 9 3 6 23 8 0 3 5 10 14
-1 -5 0 -6 -7 -1 -7 0 -7 -8 -2 -8
4 8 14 6 6 17 11 7 -1 3 13 13
2 0 9 4 -5 8 1 10 1 -1 7 0
-3 11 19 21 8 27 15 11 -4 3 19 18
5 5 11 12 4 19 3 3 17 14 14 8
-11 -16 -4 8 0 8 -14 -2 -2 -3 -5 -2
4 18 20 53 31 42 21 6 11 19 21 27
12 6 12 18 0 4 2 11 20 13 12 -14
-12 -1 11 3 -5 3 4 7 -6 -3 7 -5
3 11 16 17 9 21 15 8 1 5 17 6
2 2 10 -1 -1 13 5 12 -6 -8 10 -9
-7 12 16 1 5 20 15 9 -2 1 16 10
-2 4 9 -10 -7 2 2 10 -7 -8 9 -9
-6 10 15 -2 5 22 15 8 -11 -5 14 3
-1 9 11 -15 -6 5 8 8 8 5 10 -12
-12 -5 4 -32 -16 -10 -2 10 -16 -17 1 -29
-16 8 12 -12 5 19 17 2 -11 -3 9 -3
-17 -13 -7 -37 -24 -13 -10 0 -9 -14 -13 -33
-25 -9 2 -26 -11 4 -1 2 -21 -17 -5 -12
-13 1 7 -11 -4 12 6 0 -2 0 3 -3
-18 -17 -6 -34 -24 -14 -11 -3 -13 -15 -15 -24
-20 -7 1 -23 -10 5 0 -6 -5 -2 -7 -5
-21 -16 -5 -33 -20 -11 -11 -2 -9 -12 -14 -25
-29 -10 2 -25 -9 4 2 -3 -18 -13 -8 -12
-22 -14 -5 -27 -14 -5 -6 -5 2 0 -10 -21
-40 -30 -10 -49 -27 -18 -16 -2 -22 -23 -20 -33
-37 -6 6 -34 -5 12 8 -6 -13 -6 -3 -8
-31 -24 -10 -57 -28 -19 -17 -7 -7 -13 -20 -39
-51 -24 -4 -57 -18 -3 -7 -3 -22 -19 -20 -18
-42 -10 5 -42 -7 11 3 -4 -3 -2 -7 -8
-48 -22 -5 -58 -25 -10 -12 -3 -15 -16 -16 -25
-60 -15 2 -54 -14 7 -1 -6 -9 -7 -9 -4
-63 -29 -6 -58 -23 -7 -17 -8 -14 -15 -19 -20
-73 -20 0 -54 -14 7 -4 -10 -22 -16 -15 -8
-71 -19 -4 -78 -27 -6 -10 -11 -5 -8 -20 -16
-89 -35 -10 -96 -36 -14 -21 -7 -26 -26 -35 -18
-92 -14 4 -71 -13 19 4 -11 -13 -6 -21 11
-92 -33 -13 -101 -47 -22 -24 -14 -15 -20 -39 -30
-118 -41 -14 -110 -44 -14 -22 -18 -37 -33 -46 -20
-121 -40 -18 -106 -36 -3 -23 -29 -19 -16 -48 -14
-127 -54 -28 -133 -55 -28 -38 -30 -31 -32 -59 -38
-125 -37 -8 -137 -49 -17 -14 -19 -31 -27 -44 -25
-124 -48 -14 -146 -57 -27 -25 -16 -32 -33 -55 -36
-139 -45 -12 -136 -46 -10 -17 -23 -38 -33 -54 -21
-136 -46 -13 -152 -64 -28 -21 -19 -29 -32 -56 -38
-153 -62 -18 -167 -72 -35 -30 -15 -49 -50 -70 -43
-157 -42 -5 -149 -45 -1 -9 -20 -36 -28 -54 -15
-152 -58 -16 -180 -76 -36 -30 -16 -33 -38 -63 -46
-165 -59 -9 -171 -62 -17 -20 -13 -44 -41 -61 -23
-167 -45 -3 -160 -54 -10 -10 -13 -31 -29 -55 -19
-188 -61 -13 -182 -70 -33 -24 -14 -39 -40 -69 -38
-201 -63 -15 -176 -58 -21 -19 -23 -25 -25 -71 -20
-196 -72 -23 -193 -80 -47 -31 -19 -44 -45 -80 -39
-199 -60 -13 -187 -58 -15 -17 -20 -51 -42 -68 -14
-193 -63 -21 -193 -58 -17 -28 -25 -22 -24 -73 -26
-201 -76 -26 -206 -74 -40 -36 -21 -47 -47 -82 -45
-193 -58 -18 -182 -53 -9 -20 -35 -38 -31 -67 -20
-184 -77 -36 -206 -83 -46 -47 -35 -35 -41 -84 -54
-193 -68 -23 -195 -77 -36 -29 -24 -53 -49 -76 -37
-183 -56 -20 -175 -67 -21 -23 -29 -33 -31 -70 -30
-184 -67 -29 -191 -78 -37 -35 -25 -42 -42 -79 -43
-189 -56 -21 -178 -62 -16 -23 -28 -34 -29 -71 -18
-186 -72 -35 -175 -70 -31 -43 -34 -33 -34 -83 -35
-179 -60 -27 -161 -61 -20 -29 -34 -37 -31 -75 -23
-172 -58 -29 -166 -73 -37 -32 -31 -22 -25 -75 -38
-174 -75 -32 -169 -77 -46 -38 -23 -45 -46 -80 -45
-145 -52 -18 -139 -47 -12 -14 -26 -34 -26 -63 -12
-145 -67 -35 -165 -73 -43 -40 -27 -27 -33 -81 -38
-170 -61 -21 -156 -61 -25 -25 -19 -42 -39 -72 -15
-147 -50 -15 -134 -51 -16 -19 -22 -29 -27 -64 -7
-136 -69 -31 -146 -68 -37 -39 -27 -42 -43 -82 -25
-134 -53 -18 -136 -49 -19 -20 -21 -32 -29 -74 -6
-131 -55 -18 -144 -51 -34 -25 -11 -33 -36 -78 -28
-128 -38 -4 -131 -47 -24 -7 -8 -44 -39 -63 -22
-122 -34 -5 -133 -64 -40 -13 -9 -29 -32 -59 -32
-139 -52 -15 -134 -70 -47 -26 -8 -48 -48 -73 -35
-129 -29 1 -101 -43 -13 0 -12 -34 -27 -52 -10
-121 -47 -17 -127 -67 -47 -26 -14 -28 -34 -64 -48
-131 -51 -18 -120 -45 -26 -22 -17 -38 -34 -66 -28
-109 -36 -10 -103 -29 -12 -14 -19 -18 -15 -55 -19
-102 -43 -13 -117 -50 -36 -22 -12 -33 -33 -56 -42
-100 -30 -5 -93 -37 -15 -9 -13 -24 -21 -44 -21
-95 -40 -15 -87 -44 -25 -25 -15 -24 -26 -52 -24
-86 -27 -4 -73 -36 -9 -7 -12 -30 -25 -38 -4
-71 -29 -8 -74 -40 -19 -16 -14 -11 -13 -39 -16
-83 -48 -19 -81 -41 -25 -30 -15 -31 -31 -53 -18
-65 -20 1 -54 -17 9 -2 -15 -18 -12 -27 14
-61 -35 -15 -69 -43 -25 -25 -14 -14 -19 -39 -17
-78 -34 -9 -52 -29 -8 -14 -9 -28 -23 -36 0
-54 -12 6 -34 -15 7 3 -2 -7 -6 -17 5
-59 -23 -4 -50 -32 -11 -11 -2 -19 -20 -29 -13
-63 -15 2 -40 -19 5 -3 -7 -12 -9 -21 5
-55 -24 -1 -50 -30 -12 -13 -4 -14 -16 -28 -11
-61 -21 2 -37 -15 7 -4 -9 -16 -10 -29 6
-47 -22 -3 -37 -20 -1 -11 -10 3 1 -30 -1
-54 -30 -4 -36 -26 -11 -17 -4 -19 -20 -35 0
-48 -11 6 0 -1 23 2 -12 -3 3 -22 26
-38 -29 -7 -28 -23 -9 -20 -9 2 -3 -34 -9
-45 -16 9 -30 -6 1 -2 2 -15 -12 -20 11
-26 3 15 -18 1 4 7 1 1 2 -6 11
-21 -12 3 -30 -19 -17 -7 2 -12 -13 -19 -11
-18 1 13 -7 -2 6 9 5 1 3 -8 11
-16 -7 7 -13 -10 -11 -2 8 8 3 -11 -3
-17 2 13 -11 4 -2 11 7 -4 2 -3 15
-6 3 9 -16 5 -5 4 7 9 7 -2 9
-20 -6 6 -21 2 -5 -3 12 -6 -7 -8 4
-10 22 23 5 23 18 24 11 8 14 12 23
1 7 8 -13 -3 -16 2 12 11 6 0 -10
-15 1 9 8 4 6 6 7 -2 2 -1 11
0 13 13 29 5 15 11 3 14 15 4 18
1 5 7 8 -12 -5 3 7 -2 -3 -2 0
-5 12 13 9 3 13 11 5 3 7 8 14
5 10 10 2 2 9 3 12 7 5 7 0
8 24 21 18 16 29 21 15 6 11 20 17
7 15 12 1 -2 5 8 8 20 16 14 -6
-1 3 6 -9 -8 -6 -1 12 -2 -3 5 -11
11 24 19 32 19 27 22 8 12 17 20 24
25 3 0 14 -9 -9 -6 5 15 8 2 -8
28 11 13 16 6 10 10 15 2 4 12 17
42 23 19 25 17 19 19 15 19 19 24 21
33 2 5 13 5 -3 -1 9 12 10 12 -7
25 12 13 25 16 16 12 8 18 19 21 10
21 5 8 12 2 2 3 14 7 3 12 -2
22 12 13 23 18 18 14 10 4 8 17 25
35 12 9 20 9 2 8 6 21 18 15 9
21 7 12 10 2 -6 7 16 -1 -2 11 -6
24 33 30 32 27 28 32 17 13 19 32 27
20 10 10 3 -3 -9 3 14 12 7 11 -16
10 12 20 7 8 8 18 20 -4 0 14 2
26 20 23 30 22 22 24 17 19 20 21 20
8 -3 3 24 11 2 -1 5 10 9 0 -6
1 8 12 27 18 14 13 8 12 14 11 5
10 4 13 13 4 0 9 18 7 4 9 -13
12 15 22 25 17 21 24 18 4 9 16 -1
22 11 14 16 6 10 13 13 22 18 15 -8
5 -3 7 8 5 6 3 13 5 5 3 -8
11 19 21 38 31 37 25 10 20 27 22 16
13 -2 2 14 1 -3 -4 7 19 13 6 -22
-3 4 10 25 14 12 6 10 7 9 11 0
17 18 19 41 21 22 17 12 24 23 23 6
29 4 8 26 3 0 3 11 9 7 10 -8
44 17 18 42 21 21 16 11 19 22 25 20
41 9 11 31 16 10 4 12 18 16 25 5
26 16 13 45 26 23 11 4 11 16 30 24
33 6 -2 47 15 11 -7 -7 33 28 20 13
21 -5 -8 39 9 -4 -13 -3 16 13 10 2
38 26 15 54 28 12 19 4 14 21 35 26
43 1 -5 20 7 -13 -11 -2 11 7 17 -6
16 -3 -6 21 23 11 -7 -7 5 9 15 15
24 12 2 25 22 7 4 -4 15 17 26 14
19 2 -4 6 8 -7 -5 1 1 0 17 -6
14 12 3 19 21 14 5 -2 11 14 22 17
13 -4 -9 13 6 -8 -13 -5 4 2 9 -3
16 6 0 34 26 16 2 -3 4 9 16 12
32 9 0 33 20 8 0 0 23 21 18 2
25 -2 -1 20 7 -4 -5 6 -6 -4 13 -7
38 21 15 46 23 26 19 6 8 15 29 21
39 1 -4 17 -7 -11 -8 3 13 7 8 -9
22 5 3 20 11 5 1 3 -1 3 12 11
35 21 12 40 23 17 12 5 18 20 24 15
25 7 2 34 5 -1 -1 5 7 6 13 -3
22 13 8 53 17 15 7 1 14 16 19 21
31 10 8 43 4 -1 3 11 9 7 17 6
36 29 27 55 16 16 29 24 4 10 31 23
50 29 23 46 7 4 18 24 20 16 27 13
36 15 17 27 3 -2 9 25 -3 -4 16 9
39 37 33 58 32 38 35 22 17 23 36 42
44 19 18 39 7 5 11 22 21 15 21 9
33 24 28 47 20 20 26 28 7 10 26 28
47 37 35 62 32 35 34 28 27 29 36 37
46 24 23 32 14 15 18 26 12 11 23 18
48 36 32 34 28 33 31 26 21 22 33 39
42 24 23 30 22 22 16 24 19 17 24 24
30 26 22 37 25 33 22 14 8 14 24 33
33 18 10 29 8 17 8 7 23 20 16 18
21 2 5 28 7 11 0 9 6 7 7 14
40 31 23 61 33 40 26 11 23 29 30 36
49 12 4 32 -1 -5 -2 8 19 15 11 -5
36 10 7 32 8 5 8 8 3 7 11 14
46 26 14 37 14 13 16 8 17 19 22 17
26 11 2 18 -2 -10 0 7 2 2 4 -2
17 18 8 36 18 7 11 6 18 20 8 21
24 6 -1 34 7 -7 -3 5 11 10 0 4
28 11 3 40 13 10 5 -2 2 8 5 17
43 8 -2 25 2 -5 -5 -4 21 17 4 5
30 -5 -8 15 -1 -14 -13 1 -4 -5 -4 2
31 16 5 49 21 20 10 -3 11 16 13 30
27 -3 -10 37 -7 -14 -16 -4 13 7 0 -4
13 -1 -6 50 10 4 -10 -6 -3 -1 5 20
27 4 -7 61 15 14 -9 -11 13 12 6 25
21 -10 -14 42 2 -4 -19 -8 1 -1 -4 10
19 9 0 43 16 14 -1 -6 18 17 14 30
17 5 -5 25 -5 -12 -12 -3 9 5 8 5
21 16 5 38 11 7 4 -1 -7 -1 17 23
37 10 -4 36 8 11 -6 -6 12 9 12 20
24 -6 -12 25 2 -1 -16 -5 -6 -6 -3 13
25 15 2 40 23 21 6 -8 3 9 9 34
14 -9 -21 9 -8 -14 -24 -14 0 -5 -15 -3
-2 -5 -13 17 4 -1 -11 -9 -12 -9 -10 14
17 10 -4 31 9 3 -2 -7 4 4 4 12
14 -5 -13 25 -12 -18 -14 -7 -14 -15 -6 -9
14 4 -5 43 1 -1 -1 -6 -7 -6 -1 12
16 -4 -10 37 -4 -9 -10 0 -5 -8 -11 3
18 9 3 53 14 11 9 5 -1 3 3 18
26 2 -6 50 5 -9 -4 -1 17 12 -3 -4
13 -10 -11 44 1 -15 -12 1 -6 -7 -13 -2
27 21 10 66 23 16 17 5 9 14 13 28
23 4 -7 35 -7 -17 -11 3 9 3 -6 -9
11 14 7 43 7 4 6 10 -4 -2 4 14
34 31 18 60 15 11 17 16 14 13 17 19
32 17 7 45 5 -2 3 14 4 2 2 7
32 31 18 56 24 22 17 15 12 14 14 30
31 25 11 52 10 6 4 15 3 0 8 13
27 36 20 60 23 24 18 14 2 6 18 32
39 36 18 38 19 8 9 16 23 17 18 18
30 26 15 23 13 6 2 18 0 -1 9 16
47 49 30 47 33 43 27 14 16 21 31 42
60 27 12 19 9 3 3 14 16 10 18 0
43 27 17 30 25 20 13 15 5 8 18 19
33 28 11 43 26 25 10 8 21 22 20 16
18 11 -3 23 7 1 -7 3 7 5 7 -9
17 15 -3 26 18 15 -2 -6 15 17 10 5
12 -11 -24 11 5 -7 -27 -17 8 5 -10 -17
12 0 -18 26 18 7 -12 -18 6 12 -1 -5
19 5 -20 23 1 -13 -18 -14 21 16 5 -24
0 -5 -23 18 -7 -22 -21 -8 -5 -6 -3 -31
15 17 -7 49 24 10 6 -8 14 20 13 0
14 -4 -27 19 0 -26 -25 -12 17 10 -7 -31
-6 0 -20 21 11 -9 -15 -13 0 4 -4 -11
12 15 -13 35 17 0 -7 -13 17 19 5 -5
17 4 -18 21 1 -18 -17 -10 4 3 -1 -20
26 17 -3 34 7 -5 2 -3 4 6 14 -3
33 8 -6 34 -7 -18 -8 3 -5 -7 8 -17
27 18 0 47 5 0 5 0 -8 -4 13 -1
24 7 -12 26 -11 -20 -11 -7 4 0 0 -18
6 -8 -20 15 -14 -30 -23 -8 -20 -20 -10 -23
11 16 -6 46 12 -2 0 -13 -6 -1 8 1
12 -10 -28 16 -17 -38 -30 -17 3 -6 -18 -33
4 -3 -15 12 -11 -29 -12 -9 -12 -11 -10 -13
25 12 -4 18 -1 -16 1 -3 -6 -4 6 -5
38 -1 -15 4 -3 -17 -13 -5 -13 -14 -5 -20
49 13 -3 17 9 -10 2 -3 0 1 9 -11
40 -2 -14 23 6 -22 -15 -4 -3 -5 -1 -21
27 4 -10 48 25 6 -4 -11 -3 3 0 1
25 2 -12 33 5 -13 -8 -8 9 7 -3 -17
4 -7 -13 21 -1 -19 -12 -3 -14 -14 -9 -20
11 14 -2 49 20 11 6 -8 0 5 6 6
14 -7 -20 25 -8 -21 -23 -10 -1 -6 -12 -24
7 7 -3 36 11 3 -2 0 -15 -10 4 5
23 20 5 50 20 8 6 0 5 7 14 11
11 4 -8 36 9 -8 -10 -4 -1 -1 -2 2
11 25 10 49 22 13 9 5 9 11 13 28
18 22 10 31 7 -5 2 11 -1 -3 12 11
23 34 19 40 25 17 15 9 0 5 24 31
40 33 15 38 24 9 8 9 22 18 22 28
26 14 7 33 18 3 -5 7 -3 -3 9 27
33 30 15 62 35 33 9 -4 9 14 22 49
48 17 6 42 8 -2 -8 3 8 2 15 13
42 30 24 52 20 15 14 16 -6 -3 27 31
45 39 23 63 22 18 13 9 12 11 30 29
30 23 8 50 10 3 -4 4 5 3 15 12
30 33 17 58 24 18 10 5 13 15 23 28
35 23 11 38 12 0 1 11 5 2 13 5
34 30 16 47 31 26 15 8 11 16 18 25
34 16 -1 41 19 7 -5 -4 26 23 8 6
23 5 -3 33 10 -3 -8 2 0 1 2 -7
48 36 19 53 39 33 24 8 22 28 28 18
50 12 -1 22 15 1 -6 4 25 20 9 -13
24 10 3 32 26 21 2 3 9 13 12 12
28 22 7 48 32 31 8 2 27 28 22 18
29 11 1 28 18 12 -3 4 15 14 14 3
35 23 10 33 29 25 11 5 22 24 25 21
33 12 2 32 18 10 -3 6 13 12 17 6
37 26 12 54 29 30 13 5 10 15 28 26
53 29 8 41 12 10 4 5 21 17 29 9
36 18 4 28 6 2 -3 6 -5 -5 21 6
39 37 17 56 35 37 16 0 19 23 37 39
36 14 -2 26 12 1 -9 -1 15 10 19 4
21 11 5 29 29 18 4 4 4 7 18 23
37 17 8 45 34 18 6 4 34 30 19 22
36 6 0 25 9 -15 -4 5 8 7 7 -3
31 18 10 27 26 11 11 5 8 11 17 17
27 14 7 19 24 9 1 10 9 7 15 2
36 27 18 33 30 16 17 12 4 9 27 13
53 17 12 24 19 1 6 14 19 13 18 -2
42 13 16 16 17 -3 11 26 -4 -4 16 -5
56 38 29 53 32 22 34 21 12 18 33 21
62 12 5 41 -5 -20 1 14 5 0 8 -17
44 24 17 49 4 -6 16 18 -19 -14 18 -1
39 31 13 56 17 8 14 8 2 3 21 6
27 8 -3 30 9 -7 -6 1 -5 -5 6 -10
29 20 7 29 20 4 7 2 8 9 17 5
35 17 6 17 8 -11 1 10 4 1 17 -8
46 37 24 28 17 10 26 18 -3 2 36 11
47 29 13 18 3 -6 10 9 9 6 26 -4
20 13 7 12 4 -9 0 7 -13 -12 18 -8
31 37 22 43 30 25 22 6 7 12 39 20
33 13 -1 19 5 -10 -10 0 9 3 16 -10
32 20 13 20 23 11 8 7 -5 0 26 11
66 33 24 28 28 20 19 12 11 12 40 14
60 17 15 20 9 1 7 12 -3 -4 25 -2
38 24 21 33 16 11 19 13 3 5 28 10
22 12 12 29 5 -4 4 13 -2 -4 16 -6
18 24 20 46 25 22 17 11 4 10 22 18
25 23 15 27 12 5 8 14 18 14 16 0
15 11 15 16 7 -2 5 19 -9 -8 8 -3
36 30 29 47 33 29 28 14 12 17 22 24
31 5 9 10 1 -13 1 13 7 2 -2 -14
7 11 18 12 11 4 16 18 -10 -6 4 8
31 24 24 34 21 18 23 18 13 14 15 15
32 9 12 27 7 5 9 16 4 3 6 2
27 22 19 46 17 20 19 14 12 13 19 20
29 16 14 53 12 8 9 17 7 3 14 7
29 24 21 65 24 25 24 15 2 8 22 24
33 17 9 51 9 6 9 8 15 12 15 6
9 1 -4 40 12 7 -5 2 -2 -1 0 8
13 17 2 47 34 33 7 -7 13 19 14 30
28 7 -5 10 7 -4 -8 3 15 8 7 -8
20 20 12 20 23 16 15 15 13 15 20 18
20 21 9 25 25 16 12 7 20 22 19 21
14 16 7 7 13 8 7 14 -2 0 14 7
21 34 23 20 23 28 27 22 10 12 28 26
13 10 3 11 8 5 4 12 4 3 6 12
6 13 4 21 27 26 12 2 6 11 9 32
21 7 -3 8 17 12 0 2 25 20 5 17
14 -2 -5 5 16 3 -4 7 -1 0 -2 11
36 26 15 43 40 30 23 10 14 19 22 33
36 7 -2 24 13 0 -3 9 13 7 4 2
8 13 4 38 23 25 4 5 -3 2 6 23
16 21 5 56 22 28 6 3 13 13 14 25
8 6 -2 33 4 5 -3 5 1 -1 3 12
13 19 6 25 10 13 9 3 7 8 12 23
26 7 -2 16 3 0 -7 1 1 0 3 12
29 15 6 35 20 22 8 0 -1 5 10 33
32 13 3 24 4 3 1 5 12 7 9 17
18 6 6 28 10 7 2 13 0 -1 9 29
28 29 21 54 31 38 24 10 17 22 29 57
24 6 2 9 -9 -6 -3 10 3 -3 8 18
16 10 12 15 14 16 12 12 -7 -3 17 46
42 22 16 29 26 22 15 11 16 17 27 47
37 9 8 14 12 4 3 11 5 5 17 32
26 14 14 29 28 23 14 9 15 17 25 53
19 -2 0 18 18 7 -5 4 5 4 13 32
24 13 8 31 29 28 8 2 5 10 22 50
39 11 2 17 12 11 -3 0 19 14 20 37
21 0 -1 -1 4 -1 -8 1 -11 -8 12 29
30 23 14 31 33 28 15 0 11 17 30 56
33 2 -4 17 8 -7 -13 -1 12 7 14 22
15 5 3 22 16 5 -3 -2 -8 -2 18 35
22 10 1 27 20 10 -2 -5 10 9 17 32
24 -1 -6 15 4 -3 -11 -3 -2 -4 7 18
28 16 7 29 11 11 5 0 3 5 21 36
28 8 4 23 3 0 -3 6 0 -3 18 23
33 15 12 36 24 22 12 6 2 7 25 41
35 -3 -8 21 4 -1 -14 -10 8 4 6 22
17 -15 -13 9 -7 -7 -19 -8 -21 -20 -2 17
29 13 7 33 21 30 11 -2 7 11 21 45
23 -7 -9 12 -5 -3 -13 -1 8 2 3 15
13 8 9 32 8 15 10 10 -10 -4 17 36
34 19 14 48 17 21 14 9 9 11 25 34
26 -2 -4 27 3 3 -7 -1 -5 -5 9 15
21 2 0 36 12 14 2 -2 2 5 11 32
16 -12 -7 26 2 0 -9 0 1 -2 0 17
12 2 4 32 13 13 8 1 7 9 10 31
19 3 0 19 -1 -12 0 3 14 11 7 12
17 0 6 16 6 -2 4 13 -16 -13 7 14
34 24 21 41 28 36 26 12 6 11 25 39
27 -3 -3 7 -7 -11 -6 6 -1 -5 2 5
11 2 6 11 18 11 8 8 -14 -9 7 34
21 11 7 24 29 20 11 5 9 10 9 36
13 -1 -2 13 9 -1 0 6 -3 -3 -5 19
14 9 8 22 24 16 11 7 7 10 4 38
15 -1 2 13 16 3 0 10 -4 -5 -3 18
23 16 17 32 25 27 23 18 -6 0 11 35
27 6 9 28 10 15 10 17 14 11 5 23
6 -4 8 21 4 9 6 19 -10 -9 0 23
20 18 20 44 21 32 25 13 6 10 17 42
16 -10 -6 20 -8 -4 -10 3 4 -1 -8 5
9 -1 6 34 10 24 7 8 -7 -1 2 35
31 5 9 45 15 30 11 7 13 13 8 34
23 -8 0 31 0 9 -2 5 -1 -2 -3 15
17 5 11 36 14 25 11 7 10 12 11 37
12 -6 4 25 5 9 -1 8 2 1 5 21
16 9 17 45 18 28 19 12 1 6 18 38
28 7 11 40 11 10 7 11 19 16 15 26
16 -2 5 27 11 1 1 9 -3 -1 4 21
28 18 15 40 30 27 19 4 16 21 15 39
29 1 1 1 -3 -15 -4 7 9 3 0 3
11 11 15 11 10 1 14 12 -8 -3 11 27
19 12 13 29 18 13 10 6 15 16 14 29
13 -5 -1 13 9 0 -5 1 4 4 1 16
13 8 6 20 20 15 6 0 12 14 8 34
15 2 1 10 7 1 -3 5 0 -1 2 15
22 18 15 16 23 22 16 8 -2 4 15 33
31 16 10 6 9 8 7 9 15 11 11 20
12 4 9 7 -3 0 4 14 -13 -11 5 16
21 22 20 40 14 26 23 10 3 9 21 39
25 0 -1 20 -12 -6 -7 6 5 -1 3 9
13 4 8 23 3 9 7 9 -11 -6 8 27
23 12 15 28 4 9 15 15 6 5 13 26
18 3 9 17 -8 -8 7 17 -9 -9 6 16
17 14 17 26 8 4 18 13 1 1 16 32
9 -4 4 13 -7 -16 1 10 0 -4 2 15
1 0 5 19 -1 -8 9 3 -10 -5 7 27
6 -6 -2 5 -9 -21 -5 4 -6 -10 3 5
-12 -12 -2 13 -5 -15 -5 8 -22 -21 0 8
6 14 13 51 18 8 18 5 2 6 16 33
19 -6 -2 10 -10 -26 -7 8 -3 -9 -4 -2
9 -4 5 8 2 -6 6 7 -19 -15 -1 19
22 7 8 20 3 -4 7 6 -2 -3 6 19
18 -1 3 5 -8 -12 0 10 -14 -15 0 8
15 10 12 15 9 9 12 8 -7 -4 9 31
14 4 6 12 4 2 0 10 -12 -13 0 19
17 17 17 34 20 29 16 9 -3 2 11 45
22 8 8 25 5 10 2 9 13 7 5 35
6 2 8 3 -2 2 3 15 -17 -17 -3 32
13 27 24 20 20 27 26 13 1 5 17 50
5 6 8 6 -4 -4 -2 12 2 -4 2 18
-9 14 21 21 13 22 16 17 -7 -3 14 47
2 15 17 27 14 24 12 12 10 8 14 44
-8 -7 0 23 1 6 -8 2 -5 -6 -5 25
7 8 14 48 16 24 11 8 9 10 12 45
22 6 15 42 5 9 7 18 1 -2 10 29
18 19 23 49 16 24 22 15 -4 1 17 45
22 10 13 38 8 6 7 14 18 13 11 36
15 3 15 31 16 7 7 18 2 3 9 35
33 23 26 46 39 32 27 15 19 23 26 53
32 -4 4 21 10 -2 -4 12 13 7 5 24
14 4 13 40 24 19 10 11 0 4 14 46
27 18 19 49 25 18 15 13 17 16 26 38
21 8 14 30 14 3 9 16 5 4 19 27
20 20 22 35 24 20 20 15 14 16 29 46
15 10 14 29 12 5 7 15 5 2 22 23
16 17 19 46 31 28 20 12 7 12 26 39
28 7 6 28 19 13 2 9 26 20 16 24
8 -4 0 12 18 13 -5 5 1 2 11 24
11 15 9 33 34 41 11 -2 18 22 25 48
8 -4 -8 7 -3 -1 -13 1 8 1 7 11
-2 4 3 13 12 18 4 3 -6 -2 17 33
21 12 4 16 20 25 5 3 14 14 21 34
16 3 -2 5 5 8 -1 7 -3 -4 12 14
7 11 5 19 14 19 8 5 7 8 18 25
4 -2 -5 7 5 4 -5 7 -2 -4 4 10
2 6 3 15 14 18 9 2 -1 2 10 19
1 -8 -12 4 -7 -14 -12 -6 16 7 -5 -8
-9 -18 -13 10 -8 -21 -13 -1 -19 -17 -12 -6
13 1 2 36 15 15 9 -3 -5 0 5 15
11 -24 -17 8 -9 -14 -18 -2 2 -5 -19 -17
-10 -14 -5 19 10 5 -1 0 -7 -3 -12 10
-6 -11 -9 14 5 1 -7 -8 0 -1 -11 -2
-11 -22 -16 -9 -12 -16 -17 -9 -12 -13 -20 -18
-1 0 -1 0 2 -1 2 -2 6 7 -1 3
9 -9 -6 -5 -7 -17 -10 2 -5 -8 -5 -13
12 -2 0 20 11 5 3 -4 -10 -4 5 6
11 -12 -10 10 0 -14 -12 -5 4 -2 -2 -12
-10 -21 -10 2 -7 -16 -13 -1 -21 -22 -9 -11
6 4 5 18 7 7 9 -3 -4 -1 10 10
9 -14 -10 -13 -18 -31 -16 0 -4 -12 -4 -22
-5 -5 2 7 -1 -8 2 5 -18 -14 4 2
13 3 4 23 -3 -5 6 6 -4 -5 6 -4
3 -17 -10 10 -13 -14 -8 0 -12 -13 -11 -13
-6 -15 -9 15 -1 -3 -4 -5 -3 -2 -8 -2
-2 -22 -13 -3 -14 -22 -13 0 -16 -18 -12 -25
2 -12 -8 2 -1 3 -1 -8 -14 -8 -2 -7
9 -16 -17 -18 -18 -17 -15 -8 0 -6 -11 -28
2 -24 -13 -9 -17 -15 -11 -1 -20 -20 -12 -22
14 -14 -7 31 7 10 1 -11 5 9 0 -2
7 -31 -23 6 -16 -32 -26 -10 2 -4 -16 -43
-8 -18 -8 16 5 -5 -7 -7 -8 -4 -2 -14
5 -16 -12 14 8 -4 -10 -11 9 8 -2 -16
7 -23 -14 -3 0 -23 -13 -5 -2 -4 -9 -26
15 -7 0 17 14 -3 2 -1 12 13 5 -4
5 -23 -12 16 6 -15 -15 -4 6 4 -8 -20
-3 -14 -4 31 18 2 -1 -8 7 11 -1 1
5 -20 -12 18 -3 -18 -15 -8 21 15 -5 -20
-6 -21 -9 12 0 -18 -13 -3 0 2 -7 -21
1 3 4 26 15 2 8 -5 15 19 9 -1
-3 -23 -14 -7 -13 -29 -20 -5 12 4 -14 -29
-9 -13 0 12 18 1 -1 -2 8 11 -4 5
11 -1 5 22 18 -1 2 0 20 18 5 2
2 -10 -1 4 -3 -17 -7 0 -4 -5 -1 -9
-11 -5 2 14 5 5 0 -5 9 8 2 13
-16 -17 -7 10 -8 -11 -12 -2 8 3 -9 0
2 5 10 27 7 3 11 4 0 5 9 20
8 -3 -1 23 6 0 -8 -1 11 7 2 10
-24 -22 -14 18 16 14 -21 -10 -6 -5 -11 18
-13 -3 -4 27 23 26 -1 -15 9 13 2 30
-8 -24 -20 1 -12 -13 -25 -11 1 -6 -16 -6
-19 -14 -6 22 5 13 -5 -6 -9 -5 -4 23
0 -5 -2 27 5 7 -2 -3 8 7 3 17
4 -18 -8 7 -8 -13 -10 -2 -9 -10 -5 -2
8 -10 0 18 5 1 1 -3 -3 -2 3 13
1 -21 -9 10 -1 -9 -12 -1 -11 -13 -9 0
3 -8 -1 12 10 7 4 -3 -11 -7 -3 17
