# Supplementary material for: Determination of the Time-frequency Features for Impulse Components in EEG Signals
Source: Neuroinformatics. 2025 Jan 23;23(2):17. doi: 10.1007/s12021-024-09698-y (PMC11757888; doi:10.1007/s12021-024-09698-y)
Supplement: Supplementary file 1 — (zip 772 KB) [file 12021_2024_9698_MOESM1_ESM.zip › Suplementary_FilimonovaFriedmann/DATA/noise.asc]

;NeuroSoft EEG ASCII export file. Version 1.0
;Frequency: 500
;Derivations number: 1
;Derivation names: Fp1A1 
35
12
30
31
8
21
40
39
37
40
30
14
42
48
1
4
31
13
7
26
15
-2
25
48
31
34
48
21
14
40
18
-11
16
16
-25
-14
24
15
2
32
35
7
32
44
3
21
60
22
-4
29
20
-2
34
29
-19
-9
2
-19
-8
13
-4
-17
13
19
-7
10
40
18
2
42
45
5
14
18
-8
18
32
-8
-8
18
6
-10
13
23
-6
2
34
14
-12
7
3
3
38
22
-7
21
53
36
-1
-9
-9
-11
13
4
-40
-26
10
-5
-16
12
8
-9
22
35
11
10
17
-1
-14
9
5
-21
1
5
-31
-29
1
-4
-16
4
-9
-31
0
7
-27
-18
5
-18
-19
12
2
-15
19
31
0
1
10
-11
1
36
10
-24
6
10
-24
-5
27
11
-8
-1
-8
-12
11
2
-27
-1
27
-3
-18
14
13
0
31
19
-26
-10
17
-10
-25
3
-6
-23
17
31
1
11
36
13
-3
10
4
-9
0
0
-18
3
35
6
-4
27
9
-17
8
16
-17
-21
-2
-12
-5
28
9
-21
7
23
-11
-14
13
6
-1
12
-2
-25
0
21
-20
-24
9
-19
-32
8
4
-21
5
21
-2
0
20
6
-4
20
11
-16
19
25
-18
-8
20
10
7
36
23
-8
17
14
-27
-19
4
-17
-31
-10
-17
-39
-12
14
4
7
16
-6
-13
11
-3
-17
4
-4
-33
-15
19
3
-17
4
4
-13
9
19
-15
-8
26
7
7
34
4
-22
13
29
2
4
26
6
-5
24
23
8
29
38
19
20
34
20
33
61
26
-3
24
36
8
0
13
-11
-24
3
0
-18
10
27
-4
-1
25
0
-1
42
24
-9
23
41
0
-4
39
17
-16
6
0
-20
6
14
-18
-21
8
14
8
11
-1
-17
6
25
-7
-5
30
14
12
40
22
4
31
34
-5
-4
30
9
-16
13
10
-21
-1
16
-9
-9
12
0
-10
5
0
-10
17
28
-8
2
36
9
-3
23
20
8
17
12
-11
-6
2
-28
-42
-4
2
-29
-22
-16
-40
-22
18
-4
-32
-10
-14
-29
4
19
-6
3
26
16
4
8
-4
-18
11
11
-48
-53
-12
-21
-35
-12
-13
-28
-1
18
-13
-7
38
26
-6
17
28
-5
10
30
-7
-15
0
-11
-18
-5
-8
-19
11
25
-13
-18
11
-1
-22
4
-5
-37
1
19
-12
-3
32
30
7
12
6
-19
0
12
-26
-32
-2
-15
-24
16
10
-19
19
28
-14
1
32
9
-7
14
15
-2
11
18
3
8
18
-10
-21
22
5
-36
-3
7
-33
-37
-5
-12
-21
11
1
-18
17
25
-13
-8
21
9
-9
1
-6
-25
3
16
-22
-4
39
9
-7
26
12
-20
-3
3
-28
-31
-11
-32
-54
-24
-26
-58
-36
-23
-58
-70
-46
-57
-95
-81
-77
-109
-105
-106
-129
-115
-89
-110
-125
-95
-96
-125
-98
-78
-112
-100
-66
-91
-97
-57
-56
-70
-35
-17
-45
-35
-4
-15
-15
23
13
-22
-1
15
0
15
38
17
-2
29
29
2
35
38
-4
26
59
21
-9
27
49
37
74
80
29
45
70
42
46
72
49
19
30
45
32
30
59
48
12
43
57
23
45
57
24
28
66
54
21
64
74
6
23
62
23
23
58
39
14
32
42
25
39
67
51
40
58
51
50
90
62
24
88
70
25
86
102
69
33
52
89
61
87
73
18
62
94
63
29
54
69
56
90
62
4
48
110
79
45
79
70
48
94
101
47
35
64
23
-20
68
111
27
-14
28
71
95
107
61
29
79
72
29
76
102
45
30
52
48
60
40
12
45
84
77
38
48
19
-14
84
123
64
45
63
44
34
106
126
85
51
33
56
58
49
70
50
0
31
60
23
37
68
43
-8
15
75
51
66
31
-35
81
120
63
83
66
28
50
92
64
59
107
64
-33
-70
36
131
-11
-105
39
109
65
29
31
89
63
46
82
49
47
41
44
58
-14
45
133
50
24
72
47
13
50
77
34
32
99
70
16
91
61
-15
74
82
9
44
54
-3
20
66
59
48
54
52
-4
16
120
96
-17
16
112
30
3
62
35
86
85
39
99
107
103
64
6
88
122
12
-19
24
0
46
88
46
77
24
22
140
93
15
-23
21
84
20
27
47
10
27
50
52
-4
-53
-23
15
36
27
-59
-61
40
46
92
82
18
-15
-162
-90
40
22
2
-67
-80
-172
-65
216
4
-171
67
36
-149
-36
63
77
144
108
106
167
104
77
139
150
70
-4
6
-85
-26
182
32
11
154
45
71
69
-5
141
174
38
-1
54
84
112
85
30
128
157
98
124
111
57
29
118
162
3
7
118
93
72
31
91
174
51
62
166
98
55
75
62
26
66
115
-34
-28
129
5
-15
46
-20
95
115
40
86
-5
8
178
115
-8
-53
23
59
-30
68
65
-21
58
58
64
26
-23
61
86
49
32
56
59
19
-2
-28
25
83
53
5
-64
-32
97
119
54
32
73
116
84
5
31
90
29
7
41
1
23
28
-10
52
68
46
50
44
2
-17
75
99
14
-11
29
48
25
-15
6
43
11
46
53
-15
13
39
19
-4
23
62
-7
-16
51
27
29
58
26
67
89
0
10
64
44
-6
-17
23
22
34
29
21
4
-31
73
38
-58
54
45
-14
23
12
9
45
79
42
29
44
-27
0
23
-30
9
3
-23
-9
-24
-24
0
24
32
21
0
-7
-20
-15
18
16
24
28
19
18
-9
15
30
-29
-11
41
-2
-48
-16
4
-32
-24
15
-7
-12
-29
-89
-30
46
12
-47
-49
10
-5
-12
37
-5
-38
-6
9
-7
-22
4
6
-21
-16
6
14
4
-15
-34
-15
10
-20
-33
2
5
-16
-1
-4
-18
9
0
-16
11
10
-14
-12
15
7
-22
-4
6
-36
-43
-6
-13
-39
-25
-13
-23
18
57
1
-25
8
-3
-9
10
-11
-42
-22
-6
-29
-28
-5
-30
-53
-17
-6
-38
-26
-2
-24
-5
41
9
-26
-2
11
-8
-7
5
-26
-41
-20
-28
-46
-23
-1
-29
-33
-9
-27
-24
-1
-18
-29
-20
-22
-42
-43
-21
-33
-50
-28
-28
-47
-28
-26
-52
-35
-7
-34
-46
-2
-12
-52
-27
-23
-59
-41
-20
-53
-52
-17
-39
-54
-7
1
-35
-33
-20
-38
-34
-12
-34
-58
-24
-6
-43
-37
-13
-45
-60
-38
-49
-67
-31
-19
-57
-31
-13
-45
-34
-12
-21
-42
-33
-25
-49
-27
4
-18
-20
8
9
-4
25
25
-32
-33
-5
-29
-38
-15
-32
-56
-31
-16
-36
-12
20
-22
-41
-4
0
-5
-2
-14
-19
-1
3
-31
-27
13
-4
-40
-15
-5
-37
-19
12
-12
-28
1
1
-22
5
17
-25
-14
14
-12
-19
-6
-23
-39
-19
-18
-49
-40
-15
-25
-20
3
-8
-26
8
32
-8
-10
17
-19
-42
-14
-20
-35
-13
-13
-34
-15
2
-15
-13
8
-11
-37
-9
-5
-43
-28
2
-21
-36
-15
-16
-31
-9
4
-26
-26
-6
-33
-32
10
-4
-38
-24
-15
-29
-12
10
-9
-20
3
-5
-35
-19
-8
-40
-35
-15
-42
-46
-6
-14
-44
-18
8
-12
-7
12
-9
-24
-3
-6
-26
-2
-1
-52
-48
-21
-50
-58
-29
-40
-59
-29
-20
-50
-32
9
-12
-31
-6
-10
-23
8
9
-36
-21
26
-12
-43
0
3
-18
6
5
-37
-37
-14
-31
-45
-27
-33
-50
-27
-15
-33
-7
13
-23
-31
-1
-4
-30
-29
-20
-31
-28
-16
-22
-19
-7
-19
-30
-5
-3
-42
-38
-8
-19
-31
-22
-33
-49
-22
-10
-44
-38
-5
-25
-35
-2
-2
-17
3
-1
-37
-29
1
-17
-32
-8
-16
-46
-31
-8
-25
-19
0
-33
-41
-6
-15
-41
-22
-18
-37
-10
3
-37
-43
-4
-3
-20
-4
-10
-38
-24
5
-26
-42
23
21
-39
-23
-8
-35
-27
-14
-34
-35
-18
-28
-39
-3
18
-21
-22
6
-15
-14
20
2
-37
-23
-2
-7
15
18
-21
-30
-17
-24
-35
-12
0
-30
-26
0
-16
-24
3
9
-15
3
26
-8
11
57
12
-18
19
17
-18
-15
-14
-49
-37
-6
-30
-40
-13
-9
-23
-3
15
-21
-21
19
10
4
27
16
-7
6
16
-16
-18
15
-9
-34
-8
-6
-14
15
35
19
20
26
-15
-24
16
5
-24
-7
0
-32
-23
20
14
2
25
16
-14
8
12
-27
-14
14
-16
-27
13
6
-29
-10
-12
-46
-20
15
-16
-47
-30
-25
-39
-13
-5
-35
-24
-6
-35
-41
-7
-11
-31
-6
-2
-28
-5
17
-21
-37
16
24
-26
-17
-1
-33
-22
-1
-36
-48
-16
-16
-35
-10
4
-26
-15
20
-6
-29
17
24
-17
-1
11
-16
-6
14
1
-9
10
10
-19
-6
5
-29
-30
-12
-25
-28
-8
-19
-44
-23
0
-17
-12
12
-7
-28
7
20
-7
0
-3
-33
-8
18
-22
-42
-11
-9
-30
-13
1
-23
-14
12
-18
-32
6
8
-20
2
24
-6
-10
5
-21
-21
16
3
-45
-37
-15
-30
-15
6
-13
-16
8
4
-13
9
21
-4
12
46
17
-10
23
30
3
23
46
16
6
23
2
-2
40
21
-27
4
34
6
3
33
21
-12
11
29
-7
8
33
-4
4
33
5
-1
35
36
9
24
41
7
4
33
19
1
11
-5
-28
-10
-11
-46
-27
8
-23
-33
7
2
-18
10
20
-10
-2
31
23
11
23
10
-18
10
35
4
3
17
-11
-18
21
38
1
-8
13
-13
-17
9
-10
-30
-6
12
-10
-1
19
1
10
29
4
-15
8
14
-25
-22
11
-2
-2
15
-2
-5
18
11
-12
0
12
-13
-20
-8
-18
-16
3
12
5
1
10
-2
-2
21
-1
-16
9
4
-24
0
31
-8
-15
20
0
-3
37
17
-28
3
35
2
-4
9
-8
-18
-8
-4
-18
-12
1
-21
-9
29
13
-9
10
9
-9
12
17
-15
-11
21
24
18
29
20
7
26
22
-20
-23
6
-9
-28
-10
-15
-43
-7
34
-1
-14
16
10
-3
7
0
-19
7
38
3
-24
1
-3
-17
2
6
-14
-9
-10
-40
-21
25
4
-24
6
20
-3
7
27
2
-2
24
5
-12
13
16
-11
0
20
-1
6
42
41
30
35
18
-3
22
38
-2
-18
11
7
-17
0
16
-7
11
60
28
-11
16
7
-10
23
25
-15
-12
10
-8
-6
13
-9
-21
0
1
-16
5
34
3
-8
22
-1
-19
21
32
0
-4
5
-18
-8
25
2
-13
16
7
-33
-18
0
-27
-17
12
-9
-24
3
8
