# Supplementary material for: Determination of the Time-frequency Features for Impulse Components in EEG Signals
Source: Neuroinformatics. 2025 Jan 23;23(2):17. doi: 10.1007/s12021-024-09698-y (PMC11757888; doi:10.1007/s12021-024-09698-y)
Supplement: Supplementary file 1 — (zip 772 KB) [file 12021_2024_9698_MOESM1_ESM.zip › Suplementary_FilimonovaFriedmann/DATA/Fp1A1-s5.asc]

;NeuroSoft EEG ASCII export file. Version 1.0
;Frequency: 500 
;Derivations number: 1
;Derivation names: Fp1A1
9
7
15
13
14
21
11
9
7
5
7
5
16
6
2
10
1
8
13
12
12
8
15
7
7
16
8
18
21
17
16
14
26
17
16
30
18
19
21
15
15
11
15
8
8
17
6
8
11
9
13
10
16
17
17
21
14
16
14
14
14
9
19
13
12
18
4
9
10
8
11
8
16
6
5
19
8
7
7
3
8
9
17
6
1
11
3
10
14
9
15
14
19
10
6
15
8
10
11
12
10
3
8
6
11
16
8
16
15
13
15
11
20
15
14
23
12
12
16
15
10
7
16
8
11
17
1
4
9
10
9
5
16
9
7
15
8
13
16
15
16
13
20
11
10
22
16
20
21
23
29
20
25
20
17
22
15
23
24
19
20
19
28
19
18
24
8
13
15
12
11
6
16
9
9
18
7
17
21
15
13
12
19
10
9
17
8
9
8
10
11
4
13
10
11
20
14
18
17
14
18
13
21
20
19
24
13
17
14
10
15
10
13
2
1
13
3
6
7
5
4
3
13
-2
-6
12
4
3
11
14
8
4
15
8
14
27
20
22
9
1
3
3
15
14
7
5
-4
2
9
14
13
11
19
10
10
14
2
9
14
22
22
10
15
7
5
17
9
8
11
13
12
10
18
7
6
15
3
6
8
3
3
5
13
1
2
15
8
12
9
3
2
-2
6
0
0
8
-1
2
8
9
4
3
14
7
7
11
-5
-3
-1
0
1
-3
3
-9
-7
8
2
5
4
2
1
0
12
3
5
12
0
10
12
6
7
6
13
4
5
13
1
4
10
10
9
9
14
3
7
16
3
6
10
7
5
4
12
4
2
6
-2
2
0
-3
-1
-1
5
-6
-5
2
-10
-4
-7
-17
-17
-16
-8
-13
-8
-10
-30
-28
-26
-28
-34
-41
-39
-56
-54
-46
-59
-60
-66
-67
-70
-80
-74
-89
-95
-87
-98
-90
-88
-92
-94
-103
-95
-98
-98
-91
-96
-94
-96
-94
-92
-93
-83
-93
-91
-82
-90
-84
-80
-77
-76
-77
-69
-74
-61
-51
-64
-57
-56
-54
-53
-55
-44
-56
-56
-46
-51
-42
-40
-40
-38
-38
-27
-33
-29
-20
-28
-23
-23
-20
-19
-16
-4
-19
-14
-4
-21
-17
-12
-13
-18
-24
-18
-24
-19
-12
-19
-14
-14
-12
-9
-9
-2
-15
-14
-4
-12
-6
-5
-2
-2
-5
8
5
8
13
3
12
15
13
12
15
25
13
12
20
15
21
19
16
18
20
28
19
23
32
18
18
19
14
11
18
25
9
8
14
4
10
15
17
16
11
18
17
20
24
21
23
20
24
24
20
26
18
24
30
20
26
27
26
23
18
28
20
21
30
20
23
24
22
26
26
30
22
26
29
19
24
24
24
22
20
28
15
14
16
11
21
20
21
19
17
23
15
26
33
19
21
18
16
11
10
21
9
12
22
10
16
20
15
15
18
24
9
17
32
17
18
20
16
12
11
18
6
7
10
-1
10
11
9
9
8
18
7
9
18
5
11
18
16
14
12
16
4
8
16
8
13
9
9
6
3
12
5
13
15
-3
9
13
14
23
25
28
16
20
24
11
13
9
6
3
3
18
11
11
19
9
12
14
17
15
12
20
8
9
17
6
8
7
5
5
4
12
8
12
17
17
25
16
19
21
15
24
15
14
18
10
16
18
18
14
10
22
16
20
32
20
9
3
4
4
6
11
0
0
0
-5
6
7
5
0
-4
2
-11
-9
-1
-8
1
4
3
-1
-1
10
1
4
4
-8
1
1
5
9
4
9
3
11
12
-2
10
13
13
10
10
17
5
11
17
9
16
10
15
18
13
22
15
18
22
11
21
24
20
17
18
20
11
19
26
20
21
18
17
13
15
20
9
18
27
20
21
13
9
9
12
18
2
4
9
-3
3
11
11
5
4
7
-6
2
6
-6
4
7
6
6
12
25
17
15
9
-6
1
9
13
8
3
3
-8
1
11
10
16
6
1
-2
-2
9
1
8
13
7
14
8
7
10
8
12
3
9
13
1
3
2
5
4
4
9
-1
7
12
3
11
12
19
18
14
22
13
16
18
9
15
18
14
9
12
19
9
15
18
12
16
11
12
10
11
19
13
20
21
10
15
11
13
16
15
17
3
10
17
7
14
14
9
5
7
16
6
7
15
11
10
6
8
3
6
13
-3
-3
-3
-10
-3
-4
2
-3
-9
-2
-11
-5
-2
-11
-4
-6
-5
-7
-9
2
-6
-2
1
-10
-9
-14
-7
-4
-3
3
-9
2
9
0
8
5
7
3
0
10
0
6
11
1
3
3
4
1
3
14
2
4
4
-4
5
5
8
3
1
12
0
3
9
5
12
12
15
11
11
19
5
9
12
7
17
12
12
4
-1
8
0
4
9
3
9
5
5
4
6
11
-3
3
5
0
7
3
5
1
-2
2
-8
1
4
-6
-3
-5
2
6
10
15
3
8
8
3
12
9
14
14
11
20
12
