# Supplementary material for: Determination of the Time-frequency Features for Impulse Components in EEG Signals
Source: Neuroinformatics. 2025 Jan 23;23(2):17. doi: 10.1007/s12021-024-09698-y (PMC11757888; doi:10.1007/s12021-024-09698-y)
Supplement: Supplementary file 1 — (zip 772 KB) [file 12021_2024_9698_MOESM1_ESM.zip › Suplementary_FilimonovaFriedmann/DATA/Fp2A2-s27.asc]

;NeuroSoft EEG ASCII export file. Version 1.0
;Frequency: 500 
;Derivations number: 1
;Derivation names: Fp2A2
5
14
6
0
7
1
1
0
4
4
-3
8
5
2
7
-5
-1
4
1
1
1
9
-2
-5
7
2
3
4
6
6
1
12
9
4
12
7
7
6
6
4
2
12
7
6
13
3
2
1
5
6
-2
7
1
-2
9
1
0
3
5
3
-1
4
-3
-3
1
-8
-5
-6
-5
-8
-12
-1
-10
-9
-2
-10
-2
-2
-3
-6
-11
0
-7
-6
3
-8
-6
-11
-10
-10
-18
-4
-12
-14
-5
-15
-11
-9
-9
-12
-17
-7
-17
-17
-3
-11
-10
-10
-7
-6
-14
-5
-10
-14
-7
-17
-19
-20
-18
-16
-20
-12
-13
-14
-7
-8
-4
-2
6
6
0
14
8
0
7
5
11
9
7
9
4
11
4
6
17
9
11
13
13
11
6
14
6
4
14
4
4
9
12
7
0
8
-3
-3
9
1
0
-1
-1
0
-1
11
3
-1
7
-2
-5
-5
-1
0
-5
6
-3
-8
2
-4
1
4
2
2
-3
5
3
4
10
4
5
3
5
4
-1
6
3
7
12
3
7
6
3
3
-2
8
3
-1
5
2
2
0
5
2
-6
4
1
-2
4
-4
-4
-5
-5
-7
-8
3
-8
-12
-2
-7
-2
0
0
-4
-10
1
-6
-11
-2
-9
-7
-7
-4
-3
-10
-2
-7
-8
3
-3
-4
-5
-5
-9
-13
-4
-11
-13
-4
-11
-13
-11
-8
-12
-16
-5
-12
-16
-7
-12
-10
-11
-12
-14
-16
-7
-14
-16
-6
-13
-15
-16
-15
-17
-17
-3
-10
-11
-5
-13
-10
-11
-8
-6
-8
2
-7
-9
-1
-11
-10
-8
-3
-2
-6
3
-4
-5
2
-4
0
1
2
-2
-8
0
-6
-6
0
-5
-3
-9
-8
-8
-16
-5
-8
-9
-2
-7
-7
-13
-13
-11
-20
-16
-17
-18
-19
-17
-15
-23
-22
-30
-40
-28
-38
-50
-51
-63
-66
-69
-70
-71
-81
-82
-96
-97
-88
-99
-100
-102
-102
-106
-112
-103
-108
-112
-108
-116
-117
-119
-118
-117
-117
-111
-118
-115
-108
-112
-107
-109
-103
-101
-105
-90
-92
-89
-79
-83
-76
-73
-64
-66
-74
-60
-69
-72
-58
-67
-62
-54
-51
-50
-45
-33
-45
-49
-41
-45
-41
-41
-39
-38
-43
-32
-33
-31
-20
-25
-26
-26
-22
-25
-30
-20
-27
-25
-14
-19
-18
-16
-8
-10
-12
4
-7
-6
10
2
2
5
7
5
2
15
8
7
17
12
14
16
21
18
13
24
17
14
19
14
15
15
20
18
13
26
23
22
34
28
27
28
25
23
26
35
27
27
35
30
31
33
37
35
31
41
33
32
39
34
40
45
44
38
38
48
43
45
50
43
43
39
41
37
31
39
30
32
39
27
26
24
27
28
26
37
25
18
28
25
28
28
27
26
23
28
25
27
31
24
25
26
29
26
21
28
23
23
27
21
20
20
22
16
17
28
18
20
28
20
27
27
27
25
19
29
22
17
24
17
20
23
24
23
23
30
19
21
30
21
19
18
20
18
11
16
8
10
19
14
21
22
23
23
18
29
25
25
33
25
23
24
29
28
26
35
24
22
29
23
26
26
27
21
16
30
25
23
29
22
21
18
21
20
17
26
18
18
22
19
26
24
25
21
19
29
22
26
33
23
24
24
25
23
16
23
20
19
24
23
22
21
27
23
18
28
18
16
21
16
19
18
22
21
17
27
20
21
34
25
19
17
19
19
15
24
16
12
19
19
22
24
26
22
20
32
27
25
30
24
21
19
26
26
24
36
27
25
29
19
23
26
26
23
21
26
15
14
22
14
12
11
15
15
13
23
15
12
25
21
14
17
22
9
4
17
9
8
15
10
12
13
16
12
8
14
2
2
12
6
8
6
3
2
1
7
-2
5
20
10
11
18
20
16
14
24
16
12
19
12
8
8
12
5
5
23
13
11
21
14
14
13
16
11
6
16
6
0
6
0
-1
2
5
-1
-2
6
-4
-6
0
-5
-5
-5
4
0
-6
5
0
-3
5
3
1
-5
2
1
-6
7
2
-2
2
-2
3
3
5
2
-2
5
-2
1
6
-1
6
10
11
7
2
10
0
0
8
4
2
-3
1
-1
-8
5
1
-1
4
1
3
-1
-2
-6
-13
-6
-13
-11
-3
-10
-8
-7
-4
-6
-10
-2
-10
-9
-4
-11
-9
-11
-9
-10
-9
1
-9
-8
0
-5
-6
-7
1
0
-7
2
-5
-8
1
-4
-4
-2
1
-4
-4
9
1
1
8
-1
-2
-5
-4
-5
-8
1
-7
-5
1
-8
-4
-4
-3
-2
-1
4
-8
-4
6
-4
-1
-1
-3
-6
-8
1
-8
-10
-4
-10
-4
-2
0
-2
-10
-4
-11
-14
-6
-9
-9
-9
-2
-7
-11
2
-5
-5
-2
-11
-7
-9
-10
-12
-16
-10
-18
-18
-8
-13
-10
-7
-9
-11
-11
-4
-10
-5
4
-3
-1
-1
1
-3
-6
7
-2
-5
-2
-12
-10
-11
-8
-9
-15
-5
-15
-19
-12
-15
-11
-10
-5
-8
-15
-3
-10
-11
-3
-8
-9
-16
-17
-15
-15
-7
-11
-8
-2
-8
-5
-6
-5
-5
-6
-1
-9
-7
2
-4
-6
-3
2
-4
-6
4
-3
-4
-4
-10
-7
-9
1
3
-2
5
-4
-3
