# Supplementary material for: Determination of the Time-frequency Features for Impulse Components in EEG Signals
Source: Neuroinformatics. 2025 Jan 23;23(2):17. doi: 10.1007/s12021-024-09698-y (PMC11757888; doi:10.1007/s12021-024-09698-y)
Supplement: Supplementary file 1 — (zip 772 KB) [file 12021_2024_9698_MOESM1_ESM.zip › Suplementary_FilimonovaFriedmann/DATA/Fp1A1-s26.asc]

;NeuroSoft EEG ASCII export file. Version 1.0
;Frequency: 500 
;Derivations number: 1
;Derivation names: Fp1A1
15
13
13
12
11
11
10
10
1
7
18
12
4
-1
10
13
6
9
10
11
5
-4
6
10
5
0
-4
3
4
-3
-11
-3
7
1
-3
-3
3
3
0
8
6
1
-5
-6
2
-4
-6
-3
-6
-5
-7
0
0
-7
2
-8
-10
11
4
-5
-1
4
3
-2
4
6
2
-2
-7
1
5
-6
-12
-4
5
-1
-11
-5
-6
-6
1
-10
-8
-6
-7
2
3
9
3
-5
5
1
1
6
-3
-8
-6
-2
2
4
3
5
8
5
11
13
6
4
-5
-10
-2
-6
-11
-1
0
-6
-2
5
-1
-7
4
9
11
9
0
-1
0
3
3
-1
6
1
-8
0
3
-1
-3
-12
-15
-8
-8
-11
-9
-11
-12
-12
-5
5
-6
-4
1
-10
-2
-1
-4
-3
-5
-3
-15
-9
-5
-24
-16
-11
-14
-5
-4
-5
-2
0
-1
4
2
3
12
-5
-11
2
-6
-16
-19
-8
-4
-22
-24
-32
-46
-46
-44
-38
-44
-54
-57
-70
-74
-73
-82
-83
-88
-99
-101
-107
-113
-122
-128
-127
-126
-126
-125
-121
-122
-126
-121
-120
-123
-116
-105
-110
-116
-112
-108
-101
-99
-103
-91
-97
-108
-91
-87
-90
-83
-85
-79
-70
-62
-54
-47
-43
-47
-37
-30
-36
-30
-27
-33
-41
-35
-24
-29
-28
-26
-33
-29
-25
-23
-22
-20
-15
-17
-12
-8
-15
-15
-13
-4
7
6
-4
-14
-2
0
-6
5
5
-4
2
9
9
19
18
8
22
29
15
21
24
17
24
30
29
27
25
28
27
20
15
24
30
26
35
38
26
30
35
33
34
36
32
23
21
13
16
32
18
21
37
30
27
25
30
39
38
30
34
44
37
35
36
30
33
36
37
37
36
37
32
29
35
35
35
36
39
48
47
45
41
37
44
43
41
45
46
43
40
39
33
39
47
45
48
44
39
40
35
50
52
41
47
42
35
39
41
42
42
41
35
33
34
30
35
37
37
38
35
43
42
31
39
40
33
34
33
36
36
34
37
37
33
32
33
24
27
29
20
27
29
20
26
27
30
33
27
31
33
33
30
29
30
25
29
29
30
32
26
36
35
32
36
26
32
33
28
28
20
24
22
25
34
25
26
25
22
25
18
27
31
23
30
26
29
31
26
38
32
25
31
29
38
36
32
39
28
27
34
32
34
31
27
26
33
26
23
35
25
28
31
18
33
34
23
27
26
25
20
24
23
10
21
22
21
31
24
25
27
25
27
23
19
15
22
28
23
24
22
20
21
21
27
24
21
24
24
26
21
21
25
19
23
22
15
22
21
22
23
18
23
22
23
22
15
18
20
25
22
22
27
23
28
23
21
27
17
18
19
23
29
24
23
24
33
28
19
32
31
30
34
28
29
23
27
32
24
26
26
24
23
23
19
13
26
23
16
26
22
21
16
16
36
29
22
20
12
22
17
16
19
14
19
14
12
18
16
16
9
14
22
16
20
14
9
20
19
17
17
14
6
12
24
13
10
14
10
12
14
23
18
8
17
19
21
17
12
12
7
17
13
4
16
13
17
23
12
15
24
18
17
19
19
19
9
4
17
16
0
4
11
2
2
1
2
6
5
4
-3
-1
8
8
6
2
6
2
-2
6
-4
-2
3
-13
-8
-4
-8
1
5
1
2
6
0
-2
5
-1
-5
-3
-8
-3
0
1
0
-5
0
-6
-12
-12
-12
-13
-11
0
0
0
4
-4
1
4
1
11
-5
-11
1
-10
-4
2
-2
6
8
11
16
18
9
0
8
6
1
1
1
7
-7
-14
-3
-5
1
1
-8
-1
3
-9
-7
5
-4
-6
-1
0
4
0
3
6
3
8
5
0
5
13
13
2
1
0
-11
-5
-1
-1
0
-6
-1
4
-1
-1
-5
1
3
1
3
-2
-4
-17
-17
2
-5
-5
-3
-14
-6
-5
-4
2
-1
6
5
1
8
10
4
-2
5
2
-1
3
1
9
6
-2
12
12
1
7
16
14
10
14
13
10
14
11
15
17
14
19
14
12
17
15
13
10
18
23
19
22
15
12
19
15
16
19
25
31
20
15
21
23
17
15
23
23
21
16
12
22
19
17
18
19
23
16
20
23
21
30
31
31
26
23
25
12
13
10
3
13
2
5
18
12
15
13
12
15
14
10
-1
10
11
1
11
9
13
13
4
19
19
18
25
16
22
25
14
18
21
23
21
19
13
8
15
13
5
8
14
12
7
13
11
8
16
14
18
19
14
14
6
7
11
10
9
1
6
8
3
5
2
9
9
-2
10
12
7
8
6
9
7
10
13
11
17
12
5
11
17
16
6
14
14
3
10
6
8
6
-4
9
2
-5
8
5
-1
0
2
3
1
4
7
4
2
5
1
-6
4
7
-2
3
0
-4
2
4
5
6
10
9
7
10
7
10
8
-3
-4
0
5
2
-6
-2
1
-1
-7
-8
3
-3
-10
-2
-2
-1
-3
-1
-6
-15
-3
-8
-16
-7
-6
-8
-9
-3
2
-1
-3
-7
0
6
0
2
2
