# Supplementary material for: Determination of the Time-frequency Features for Impulse Components in EEG Signals
Source: Neuroinformatics. 2025 Jan 23;23(2):17. doi: 10.1007/s12021-024-09698-y (PMC11757888; doi:10.1007/s12021-024-09698-y)
Supplement: Supplementary file 1 — (zip 772 KB) [file 12021_2024_9698_MOESM1_ESM.zip › Suplementary_FilimonovaFriedmann/DATA/F3A1-s14.asc]

;NeuroSoft EEG ASCII export file. Version 1.0
;Frequency: 500 
;Derivations number: 1
;Derivation names: F3A1
-17
-36
-27
-24
-31
-24
-29
-25
-26
-28
-29
-37
-28
-35
-32
-18
-33
-29
-22
-26
-30
-36
-22
-20
-19
-14
-20
-13
-19
-12
-6
-25
-17
-20
-21
-14
-26
-14
-12
-11
0
-9
1
-2
-13
-5
-11
-14
-12
-1
3
-7
-2
-9
-11
-6
-6
0
-12
-8
1
-14
-7
-12
-14
-4
-17
-8
-10
-19
-10
-17
-9
-19
-31
-7
-16
-16
-1
-1
-4
-10
3
-6
-10
2
-6
2
-8
-9
1
-12
-1
1
-4
-1
-6
-1
-7
-9
-12
-16
8
0
-6
5
-10
-4
-2
-5
-5
-20
-10
-6
-10
-4
-8
-7
-13
-12
-4
-8
1
-10
-15
6
5
-2
-7
1
-1
-15
-3
-11
-15
-2
-13
-11
-11
-5
-2
-14
4
11
-2
0
-5
3
-1
-8
6
1
2
1
-4
-2
-13
-5
1
3
2
-16
-5
-5
-4
10
1
4
-1
-5
1
-3
3
-22
-25
2
-13
-13
-8
-10
-6
-13
0
-4
-12
-7
-13
-10
-17
-5
2
-13
2
0
0
17
1
-2
3
1
-1
-10
-3
-3
-3
-1
-7
5
4
6
8
2
13
2
-5
-2
-6
6
-4
-8
1
2
10
-8
-7
4
-11
3
3
-3
-2
-21
2
8
-7
2
2
18
20
12
24
30
33
12
9
30
23
15
17
20
13
-1
11
13
8
4
-8
-7
-10
-3
-3
-24
-8
8
9
18
17
11
-1
8
19
10
13
4
0
7
0
-6
-9
4
-1
-15
10
7
2
21
14
17
9
1
9
7
22
11
-1
12
9
18
13
16
24
11
13
8
9
12
-1
10
11
16
15
-7
12
20
21
34
14
8
9
15
21
21
25
-2
0
19
13
30
26
16
22
21
31
23
19
22
16
19
4
2
2
0
25
22
7
6
15
33
23
28
28
8
14
7
13
7
-26
-8
9
15
19
6
15
13
11
23
15
2
-9
-6
-7
-6
-1
-29
-29
0
0
-7
-7
-3
-18
-34
-21
-17
-11
-19
-42
-28
-21
-34
-36
-31
-36
-72
-71
-51
-64
-58
-61
-63
-66
-83
-65
-57
-57
-59
-73
-67
-70
-76
-73
-68
-69
-93
-80
-64
-69
-49
-51
-50
-43
-53
-37
-39
-39
-27
-44
-43
-43
-45
-41
-43
-27
-32
-30
-13
-26
-30
-37
-31
-15
-18
1
-6
-10
12
-7
-7
5
10
20
0
1
12
11
20
16
18
15
10
6
6
28
21
15
17
15
35
13
7
36
37
47
30
15
23
15
29
26
20
17
-9
5
17
11
15
8
15
26
26
22
30
56
47
37
49
42
40
39
42
36
20
26
19
22
31
21
22
26
36
30
26
49
26
20
37
23
31
30
25
30
17
29
31
26
38
19
14
27
23
18
26
33
7
9
23
6
10
9
14
26
19
23
13
11
22
16
18
18
22
13
13
28
5
8
29
24
27
25
32
27
10
17
13
9
14
17
32
28
26
17
11
25
7
14
34
14
20
17
9
16
5
19
29
19
8
-4
5
14
22
21
12
23
15
15
24
5
3
7
16
19
18
32
10
9
28
16
21
18
11
14
7
12
15
21
17
10
21
8
6
15
24
40
20
18
36
22
30
26
16
18
6
10
10
14
15
3
13
3
9
26
12
16
9
9
17
1
8
10
11
19
18
29
28
30
34
26
34
39
37
30
31
33
8
16
31
14
17
16
10
1
1
28
19
13
27
19
12
6
20
24
5
11
1
-7
9
14
12
9
20
21
14
32
30
24
24
17
20
12
15
5
-6
11
3
16
27
11
18
15
16
15
13
29
8
-4
9
7
13
12
10
4
-4
5
-2
10
23
4
9
16
14
15
22
38
32
30
36
30
32
30
30
23
20
29
7
2
8
2
9
4
1
-4
-6
12
14
19
16
6
13
7
21
24
7
18
7
-4
2
12
30
19
28
36
11
18
17
14
25
7
7
14
14
21
18
15
7
14
22
15
23
20
18
17
12
22
23
26
22
20
38
26
26
26
10
21
10
8
24
19
19
5
9
15
-1
16
15
5
15
5
3
2
11
18
5
11
10
9
9
10
17
-1
1
11
5
18
12
7
12
9
9
7
13
0
-10
13
10
4
5
1
8
4
11
19
17
20
6
8
10
4
19
12
7
11
0
7
6
8
16
8
11
6
12
14
4
19
11
16
28
16
22
20
18
11
9
21
13
21
16
2
15
8
12
10
-2
10
-2
4
14
-6
8
16
14
20
17
22
13
6
13
10
7
4
12
13
10
13
-3
6
16
3
4
-8
-5
-3
-15
7
11
9
21
16
18
11
8
15
14
19
0
-7
9
7
10
12
17
18
16
18
9
24
25
12
24
16
16
12
2
19
8
8
9
-14
-1
9
16
21
14
23
7
6
20
8
16
12
7
0
-12
11
11
7
15
10
9
1
2
-1
-5
7
0
6
9
-2
10
4
1
8
5
10
-3
-5
2
-4
-6
-12
3
6
-3
22
21
11
14
11
27
29
30
30
16
19
12
12
13
4
11
2
6
11
-5
2
-3
