# Supplementary material for: Determination of the Time-frequency Features for Impulse Components in EEG Signals
Source: Neuroinformatics. 2025 Jan 23;23(2):17. doi: 10.1007/s12021-024-09698-y (PMC11757888; doi:10.1007/s12021-024-09698-y)
Supplement: Supplementary file 1 — (zip 772 KB) [file 12021_2024_9698_MOESM1_ESM.zip › Suplementary_FilimonovaFriedmann/DATA/Fp1A1-s1.asc]

;NeuroSoft EEG ASCII export file. Version 1.0
;Frequency: 500 
;Derivations number: 1
;Derivation names: Fp1A1
5
1
4
5
-10
0
3
-4
4
0
2
-1
1
10
3
14
13
-4
-1
6
11
0
-1
1
-13
-5
-2
-5
4
-3
-2
4
6
11
4
5
4
-2
2
3
4
-4
-5
0
-7
3
3
-6
-1
-6
-9
-12
-5
3
-5
3
0
-8
-3
-7
-3
-5
-3
0
-15
-6
1
2
10
6
10
5
4
9
-2
4
8
8
15
10
12
9
8
10
3
14
10
-1
6
1
2
5
9
10
-2
4
4
-3
4
3
2
-2
1
9
-1
7
5
-4
4
3
6
-2
-4
6
0
6
4
-6
-2
-4
-2
-4
0
0
-13
-2
2
-1
8
2
0
-3
2
7
-8
0
-1
-11
-3
-2
-1
-4
-5
-4
-9
7
6
-6
3
5
5
0
2
8
2
9
8
5
11
8
12
15
22
23
11
18
17
9
15
12
13
8
11
16
2
7
5
-6
-5
-12
-7
-4
-2
-2
-16
-7
-1
-6
1
1
1
-4
-3
3
0
9
7
1
4
-2
-3
-7
-4
2
-11
-4
-3
-6
6
3
5
1
-4
-3
-13
-4
0
-1
6
0
-1
-6
-6
-1
-12
-3
-3
-11
-7
-10
-4
-6
-4
3
-6
-1
-3
-6
5
2
4
1
0
6
-5
0
0
-10
-3
-1
3
0
0
11
6
9
6
-2
6
3
2
-6
-8
-2
-7
3
4
-1
4
-2
-1
-1
2
5
-9
-1
-1
-7
-1
-10
-10
-10
-10
-10
-18
-9
-14
-24
-14
-10
-12
-20
-12
-1
-16
-6
1
-9
-7
-6
-4
-11
-8
-4
-13
-3
-5
-15
-8
-7
-4
-3
0
-2
-15
-8
-8
-12
-4
-13
-9
-5
-7
-5
-12
-5
-6
-12
-3
-8
-10
-10
-9
0
-4
2
1
-8
-1
-2
-5
-12
-9
-6
-22
-8
-1
-10
-4
-4
4
4
-1
1
-9
-1
-3
-7
5
3
0
-7
-4
5
-4
6
6
-5
0
-7
-6
-2
1
2
-7
1
0
-9
-4
-9
-8
-10
-8
-3
-14
-7
-4
-9
0
0
-1
-7
-8
-1
-7
0
-3
-10
-4
-9
-4
-5
-1
5
-11
-2
2
-6
1
-2
3
3
7
12
-4
2
3
-3
7
1
0
-1
2
11
2
11
13
3
11
12
14
10
7
8
-1
13
16
11
20
9
6
6
7
15
5
11
10
-3
6
9
11
5
4
10
0
9
13
6
13
14
12
1
2
5
-6
5
4
-4
5
3
5
5
8
14
3
11
15
10
12
6
11
12
13
18
7
13
14
8
18
22
23
14
18
24
8
15
17
8
14
10
12
9
11
17
5
14
16
7
12
12
15
14
17
23
12
13
9
2
7
3
4
2
6
9
-1
9
6
-6
-1
-3
0
-3
-1
5
-7
2
2
-4
3
1
3
-4
-4
2
-10
4
10
3
13
13
12
6
7
13
3
12
14
4
9
4
7
6
7
13
3
13
19
9
13
14
14
7
8
13
3
10
14
9
13
8
9
5
4
9
-4
4
2
-12
-2
5
9
2
1
5
-9
-3
-1
-9
-3
-8
-6
-1
3
8
-2
2
2
-5
1
-5
-8
-8
-8
-4
-7
5
5
-3
4
-2
-3
-2
-4
0
-7
-2
-2
-6
1
1
10
10
0
-7
-21
-14
-14
-21
-9
-14
-18
-21
-21
-11
-17
-11
-9
-20
-18
-22
-18
-18
-12
-5
-21
-15
-5
-14
-16
-23
-24
-28
-25
-13
-24
-22
-18
-27
-20
-20
-22
-28
-25
-13
-18
-9
-9
-18
-5
-5
-3
-2
0
3
-9
0
-1
-7
5
0
3
2
1
7
-9
-1
5
-6
2
4
4
1
8
21
7
7
11
2
12
14
13
7
4
10
-1
3
7
-1
7
4
6
6
7
16
7
11
9
-1
2
-1
2
-3
-10
-2
-8
-4
0
-2
3
-3
-3
-7
-8
-5
-15
-5
0
-10
-8
-12
-8
-8
-6
1
-10
-1
5
1
10
5
4
3
3
6
-3
2
-1
-10
-2
-4
-4
-6
-8
-6
-13
-3
-5
-13
-6
-12
-10
-10
-9
-1
-12
-10
-10
-19
-10
-13
-11
-14
-16
-8
-18
-8
-5
-15
-10
-14
-13
-12
-7
2
-8
-6
-9
-20
-9
-5
-6
-15
-16
-11
-26
-17
-8
-15
-10
-14
-17
-20
-19
-15
-23
-12
-9
-20
-14
-15
-11
-13
-13
-8
-21
-15
-10
-12
-4
-12
-10
-8
-12
-9
-16
-9
-9
-18
-11
-12
-11
-10
-8
0
-8
-2
-3
-13
-3
-7
-7
-5
-3
2
-11
-6
0
-11
-8
-9
-7
-13
-15
-8
-18
-7
0
-8
1
-5
-5
-5
-8
2
-5
-1
0
-11
-6
-6
-1
-2
0
9
-6
1
1
-13
-2
0
-4
-9
-7
1
-12
-5
-1
-10
-9
-13
-8
-16
-20
-10
-28
-22
-17
-25
-14
-19
-23
-28
-36
-34
-45
-40
-44
-59
-57
-63
-61
-65
-70
-68
-78
-69
-68
-75
-69
-81
-86
-89
-90
-83
-96
-97
-96
-100
-90
-91
-87
-86
-84
-75
-84
-75
-70
-80
-74
-72
-65
-67
-68
-55
-62
-56
-49
-53
-42
-42
-40
-41
-40
-34
-42
-34
-32
-41
-33
-33
-27
-23
-20
-14
-25
-17
-11
-17
-8
-9
-11
-13
-9
2
-5
2
3
-6
4
1
2
3
-1
3
-7
2
12
7
16
14
15
14
11
19
9
14
18
6
12
13
16
17
21
25
