# Supplementary material for: Determination of the Time-frequency Features for Impulse Components in EEG Signals
Source: Neuroinformatics. 2025 Jan 23;23(2):17. doi: 10.1007/s12021-024-09698-y (PMC11757888; doi:10.1007/s12021-024-09698-y)
Supplement: Supplementary file 1 — (zip 772 KB) [file 12021_2024_9698_MOESM1_ESM.zip › Suplementary_FilimonovaFriedmann/DATA/Fp2A2-s3.asc]

;NeuroSoft EEG ASCII export file. Version 1.0
;Frequency: 500 
;Derivations number: 1
;Derivation names: Fp2A2
9
-4
-20
5
3
1
-6
-7
-9
-20
2
0
-6
6
-3
-1
-4
1
0
-14
6
4
-8
-9
-17
-7
-13
-9
4
-4
14
7
-9
0
1
12
8
2
-3
-14
0
-14
-23
-4
-4
-4
-12
3
22
8
13
0
-9
0
-8
-4
-6
-5
-8
-22
-4
-7
-11
-6
-16
-1
-2
4
10
-15
-10
-5
-1
-4
-13
-1
-12
-10
-7
-18
2
-6
-6
6
0
20
5
-14
-8
-20
-5
-12
-18
-5
-23
-25
-27
-13
-1
-18
-10
-22
-24
-2
-14
-14
-8
-1
-14
-26
7
-4
-10
8
-11
-11
-12
-8
1
-7
16
7
-8
-1
-14
2
7
-2
-6
-19
-7
-13
-15
1
-8
-8
-14
-11
-13
-27
-9
-20
-20
6
-9
-16
-17
-4
3
-15
2
-7
-16
0
-12
-4
-4
-11
-8
-7
14
-7
-26
-17
-23
-23
-39
-30
-26
-45
-23
-33
-37
-15
-29
-36
-43
-38
-36
-46
-27
-37
-45
-37
-52
-45
-39
-31
-34
-51
-31
-36
-46
-27
-30
-30
-35
-34
-36
-54
-36
-42
-49
-31
-40
-46
-52
-48
-47
-54
-36
-47
-57
-51
-57
-55
-67
-61
-62
-86
-72
-83
-93
-76
-86
-91
-98
-95
-104
-128
-110
-114
-124
-113
-120
-119
-129
-126
-124
-136
-116
-126
-139
-121
-128
-128
-122
-109
-104
-117
-101
-99
-101
-85
-84
-85
-90
-72
-66
-78
-46
-53
-67
-50
-57
-55
-55
-44
-44
-61
-34
-37
-40
-20
-32
-29
-26
-24
-26
-36
-18
-29
-36
-21
-27
-17
-16
-8
-8
-21
3
-7
-14
6
-6
-6
-6
-1
0
-12
7
-3
-7
13
1
2
-1
1
4
-4
16
4
-7
12
8
13
12
17
21
7
21
19
15
24
15
14
7
15
22
17
37
26
22
31
15
22
27
33
27
12
27
10
5
24
15
18
13
19
16
1
27
17
4
20
14
18
18
24
18
2
28
17
8
27
14
14
14
19
22
13
31
25
23
34
21
28
25
28
30
17
34
28
26
42
30
28
23
28
29
17
31
11
3
27
20
19
15
19
14
3
27
21
13
28
24
26
22
30
28
13
28
17
9
21
14
18
14
20
22
8
20
16
20
34
24
27
21
29
31
18
36
25
15
23
16
28
29
30
27
20
46
31
21
39
29
28
25
29
25
17
40
29
18
27
15
12
11
27
23
7
32
24
15
30
31
33
14
19
24
10
29
16
8
19
2
7
12
24
27
8
18
9
5
22
12
10
12
24
18
5
26
12
5
21
9
13
16
18
13
-1
18
9
2
20
14
14
8
12
11
3
31
22
14
33
31
36
30
32
23
5
29
24
19
31
18
17
8
19
34
24
39
29
17
21
8
14
10
8
7
0
24
12
9
30
12
12
12
14
14
-2
21
15
4
22
15
15
15
26
23
2
21
13
1
11
3
5
2
13
13
-1
24
19
9
21
11
13
12
14
12
4
22
11
6
23
18
21
13
16
21
14
31
18
10
26
16
18
17
28
26
3
21
15
6
19
12
12
9
12
12
5
23
9
6
21
14
17
10
14
13
0
15
2
-4
11
3
4
2
10
9
-2
18
8
0
14
6
5
1
10
10
-2
17
1
-4
17
5
4
6
13
13
1
12
4
6
18
10
17
13
16
11
-4
16
8
1
15
8
12
11
17
18
8
28
25
22
28
20
26
16
20
14
-2
24
10
0
20
15
13
7
18
23
13
29
15
10
15
-2
3
1
8
6
-4
22
10
3
19
14
21
17
21
16
0
22
13
7
19
2
0
2
11
8
0
21
7
8
32
25
32
34
39
38
26
39
25
19
29
20
24
13
19
19
10
35
28
25
36
33
45
35
37
37
16
30
23
23
34
20
20
12
23
30
19
36
21
18
34
19
22
23
28
25
15
35
16
8
25
14
21
18
23
23
7
31
26
17
30
19
21
13
14
14
4
26
20
15
29
16
16
16
22
15
4
30
20
17
36
21
15
12
19
20
9
25
11
4
17
9
19
21
26
23
14
32
20
15
21
5
11
9
13
10
2
21
10
9
26
15
17
17
25
23
12
27
8
5
15
-1
8
6
6
5
-4
11
-5
-3
14
1
7
3
4
1
-6
19
6
0
19
15
14
7
21
19
3
27
13
6
20
5
4
5
15
9
0
18
-2
0
14
0
7
5
13
14
4
22
12
14
26
14
18
14
15
14
14
30
12
16
33
25
33
25
27
26
19
37
17
19
39
22
24
20
26
25
11
27
13
8
18
8
14
12
19
11
0
22
4
4
22
12
22
16
8
0
-15
5
3
0
0
-13
-9
-12
5
10
-2
14
0
-3
9
1
4
0
10
12
5
25
11
7
16
7
16
11
10
2
-13
7
-9
-16
-8
-24
-18
-19
-12
-10
-18
0
-11
-5
7
-12
-13
-17
-3
7
-3
2
-8
-3
7
4
12
6
7
-8
-12
12
-6
-5
4
-7
2
-6
4
4
-5
13
-9
-10
8
-5
-3
-7
4
4
-4
18
-1
-9
-2
