# Supplementary material for: Determination of the Time-frequency Features for Impulse Components in EEG Signals
Source: Neuroinformatics. 2025 Jan 23;23(2):17. doi: 10.1007/s12021-024-09698-y (PMC11757888; doi:10.1007/s12021-024-09698-y)
Supplement: Supplementary file 1 — (zip 772 KB) [file 12021_2024_9698_MOESM1_ESM.zip › Suplementary_FilimonovaFriedmann/DATA/T3A1-s25.asc]

;NeuroSoft EEG ASCII export file. Version 1.0
;Frequency: 500 
;Derivations number: 1
;Derivation names: T3A1
8
1
4
4
-5
5
-3
5
4
-8
6
-4
-2
2
-7
5
-4
-3
-1
-5
6
-5
3
2
-11
10
4
6
9
0
11
-2
2
8
-3
4
-6
0
0
-9
7
-1
4
6
-5
6
-4
-1
3
-8
4
-7
-2
3
-5
6
-4
0
4
-2
8
-7
0
6
-4
7
-5
-1
2
-7
6
-4
0
0
-13
2
-4
0
2
-9
4
-5
-1
2
-9
2
-9
-3
5
-3
7
-4
-1
5
1
13
-3
-2
4
-4
9
1
4
6
-2
8
-2
3
4
-5
6
-4
1
3
-5
12
2
2
6
-1
8
-1
8
9
-4
11
5
6
7
-2
11
0
4
11
1
11
1
3
11
5
13
4
8
11
-2
10
6
7
9
4
11
-1
5
7
-1
12
1
4
6
-3
8
-2
3
6
-7
5
-2
1
5
-5
5
-3
1
8
0
9
2
6
6
-3
15
5
6
10
-1
9
-2
-1
3
-7
2
-4
2
5
-3
10
2
8
15
6
15
2
8
11
-1
11
0
0
-1
-10
8
-6
-4
5
-6
7
-2
1
11
0
9
2
2
5
-2
9
-1
3
8
-3
9
1
3
9
0
10
3
7
11
2
13
3
4
8
-4
2
-6
-1
3
-7
7
0
1
8
2
12
6
9
10
2
10
2
10
11
0
14
3
5
9
1
14
5
12
20
8
19
12
11
14
9
20
8
7
7
-2
15
6
3
9
1
8
0
8
11
0
12
5
9
12
2
11
2
9
12
0
12
3
4
10
1
9
-2
0
4
-6
7
-3
0
9
-1
9
5
8
8
-2
11
1
2
6
-2
9
0
4
8
-2
10
-2
3
8
-4
8
1
3
8
2
13
4
9
15
5
16
6
12
19
9
22
13
11
14
7
17
7
9
11
-2
8
1
6
10
1
14
7
9
13
3
14
8
9
10
1
9
-2
2
5
-8
1
-6
-3
1
-6
4
-6
1
7
-1
15
7
9
13
3
15
2
0
8
-5
2
-6
-4
-2
-12
4
-2
-1
0
-9
10
2
2
9
0
11
3
5
11
0
7
-1
-1
3
-3
8
0
3
6
-6
5
-4
-1
1
-10
1
-13
-7
5
-4
5
-4
1
6
-5
8
2
4
7
-5
4
-1
2
1
-7
2
-9
-3
-2
-11
5
-5
-3
3
-4
6
-4
2
4
-7
5
-3
2
3
-6
8
-4
-3
0
-9
4
-7
-7
-2
-12
0
-10
-10
-2
-11
-2
-6
-4
-1
-9
0
-10
-6
-3
-15
-7
-15
-11
-10
-20
-5
-13
-10
-5
-15
-3
-10
-5
0
-11
2
-7
-7
-1
-8
4
-6
-6
0
-11
-5
-10
1
0
-16
1
-5
-5
1
-6
4
-4
-1
4
-5
4
-8
-6
-1
-10
2
-9
-10
-3
-12
-4
-10
-6
-2
-11
1
-9
-7
-3
-14
-4
-12
-6
-3
-17
-1
-9
-8
-3
-14
-1
-9
-10
-7
-15
-3
-16
-13
-3
-11
3
-4
-2
3
-3
8
-3
1
4
-9
7
2
1
0
-6
11
1
2
8
-3
5
-4
-1
5
-8
1
-4
2
6
-7
3
-6
-4
4
-7
3
-4
-3
0
-10
3
-6
-4
3
-10
0
-8
-6
-3
-13
0
-9
-8
1
-9
2
-5
-1
7
-2
9
3
2
6
-2
8
-5
-5
2
-7
1
-11
-4
4
-9
6
0
4
13
1
14
4
6
10
-2
13
-5
5
-19
-85
-34
-17
-24
-36
-89
-45
-34
-29
-19
-67
-25
-23
-29
-20
-69
-31
-34
-39
-23
-66
-32
-38
-44
-32
-71
-29
-40
-44
-18
-56
-25
-38
-42
-11
-48
-17
-30
-38
-11
-47
-18
-32
-39
-14
-46
-14
-31
-38
-15
-51
-16
-24
-30
-10
-46
-15
-27
-25
-2
-40
-5
-19
-26
-2
-41
-14
-33
-35
-10
-48
-13
-27
-39
-12
-44
-16
-20
-33
4
4
12
-10
-15
28
46
39
-3
-5
27
33
28
-5
-8
12
18
27
3
4
24
20
24
6
5
17
13
16
0
3
12
4
11
0
1
9
2
10
0
0
8
3
11
-1
0
7
2
12
-2
-1
12
3
10
2
7
12
3
16
6
7
13
3
12
3
10
13
1
18
8
8
13
0
13
6
8
12
-2
12
4
1
8
1
14
5
3
14
8
17
9
11
16
4
14
8
11
14
2
14
7
6
12
6
16
8
14
21
10
21
13
14
16
4
17
8
6
11
0
8
3
8
11
3
20
11
11
20
13
22
12
19
27
13
22
17
12
12
7
17
4
4
10
-2
7
2
3
6
1
13
4
8
16
4
13
8
12
17
6
16
7
7
13
2
12
7
9
8
-1
14
6
8
13
2
14
5
7
11
2
13
2
4
10
-2
9
3
3
6
-5
7
1
4
8
-1
11
0
1
8
-3
10
2
4
12
-2
6
3
4
8
0
11
0
0
5
-6
3
-7
-10
-9
-18
-2
-9
-9
-2
-13
-1
-2
1
6
-4
4
-6
-6
1
-11
-1
-7
-7
0
-8
-1
-9
-4
3
-10
0
-9
-7
-2
-14
2
-8
-10
-1
-12
-1
-4
-5
-2
-8
6
-3
-3
3
-8
2
-5
-5
-2
-12
-5
-15
-11
-6
