# Supplementary material for: Determination of the Time-frequency Features for Impulse Components in EEG Signals
Source: Neuroinformatics. 2025 Jan 23;23(2):17. doi: 10.1007/s12021-024-09698-y (PMC11757888; doi:10.1007/s12021-024-09698-y)
Supplement: Supplementary file 1 — (zip 772 KB) [file 12021_2024_9698_MOESM1_ESM.zip › Suplementary_FilimonovaFriedmann/DATA/Fig-9_F3A1-Shift.asc]

;NeuroSoft EEG ASCII export file. Version 1.0
;Frequency: 500
;Derivations number: 1
;Derivation names: F3A1
2	0
5	1
8	2
11	5
11	6
11	7
9	6
9	6
10	5
14	8
16	9
19	11
18	9
17	9
15	6
16	5
18	3
22	1
23	-2
24	-2
20	-1
17	4
15	5
17	6
20	3
25	2
26	-1
25	-1
21	-3
20	-4
18	-8
19	-9
17	-10
16	-7
12	-5
13	-3
14	-6
17	-8
16	-11
15	-11
12	-12
11	-9
9	-9
10	-7
7	-9
6	-9
1	-11
0	-9
-2	-7
1	-3
3	-3
4	-3
1	-6
-1	-8
-3	-10
-2	-9
-3	-7
-4	-4
-7	-4
-6	-3
-4	-5
2	-6
4	-9
6	-10
3	-12
3	-10
2	-8
4	-2
4	2
4	5
1	2
-1	-1
-4	-6
-2	-8
0	-9
3	-6
3	-4
4	0
2	0
2	-2
3	-8
8	-12
12	-16
15	-16
15	-14
16	-9
15	-6
17	-2
17	1
17	3
13	2
11	0
8	-5
9	-8
9	-10
11	-8
10	-7
10	-4
8	-4
8	-2
7	-3
10	-4
12	-9
15	-12
14	-15
14	-12
12	-10
12	-6
10	-6
11	-7
9	-11
8	-13
4	-15
4	-12
4	-10
7	-6
7	-5
8	-3
6	-3
5	-2
3	-2
4	-1
4	-3
4	-4
3	-6
3	-7
1	-10
2	-11
0	-13
0	-14
0	-16
2	-18
2	-23
5	-28
4	-33
5	-37
4	-41
8	-42
10	-45
14	-46
15	-49
17	-50
15	-51
14	-51
11	-52
11	-52
8	-54
7	-53
5	-54
5	-53
4	-55
5	-55
4	-56
5	-52
4	-47
6	-41
7	-38
10	-34
10	-31
11	-26
8	-21
6	-14
2	-10
1	-6
-1	-5
0	-3
-1	-3
1	-2
2	-2
5	1
5	1
5	3
3	5
3	10
3	14
5	19
5	18
5	17
2	14
0	14
-4	14
-4	18
-4	22
1	28
7	32
13	36
13	34
12	32
10	29
13	31
17	32
21	34
19	33
18	31
13	27
13	26
11	26
12	29
8	29
5	29
1	26
0	25
-1	23
1	25
1	25
1	26
-1	26
-3	27
-6	26
-4	26
-2	24
2	23
4	21
5	21
2	20
0	20
-3	19
-3	20
-4	20
-3	21
-2	20
1	21
-1	20
-3	20
-9	18
-13	17
-19	16
-21	18
-22	18
-18	20
-14	19
-9	17
-9	13
-10	11
-14	10
-15	11
-17	11
-16	12
-18	8
-16	6
-15	4
-10	4
-7	3
-3	4
-1	3
3	4
4	3
6	4
5	3
4	3
1	2
-1	4
-3	5
-3	9
-4	12
-2	15
-2	16
1	17
1	17
1	18
-2	18
-5	18
-11	15
-13	13
-15	12
-12	14
-8	15
-5	15
-5	12
-6	10
-9	8
-10	8
-11	6
-9	5
-8	2
-7	1
-8	1
-6	3
-6	3
-3	5
-2	3
-1	1
-2	-3
-1	-3
-2	-3
-1	0
-2	2
-1	3
-2	-2
-1	-5
-2	-9
-2	-9
-3	-9
-1	-7
1	-9
4	-10
3	-12
1	-12
-4	-14
-7	-13
-9	-12
-7	-9
-6	-6
-4	-4
-5	-4
-3	-4
-3	-5
0	-3
2	-2
4	0
3	-1
2	-1
0	-1
1	2
2	5
5	9
6	12
7	13
6	11
6	8
5	4
8	4
9	3
11	4
9	4
9	5
6	5
5	7
3	8
1	9
-2	8
-2	8
-1	6
4	7
5	9
6	11
3	10
2	8
-1	4
-1	5
-3	7
-4	13
-8	16
-9	18
-10	17
-7	15
-5	12
-3	12
-6	11
-8	12
-11	12
-11	12
-12	11
-9	12
-9	10
-7	9
-9	7
-9	7
-11	5
-9	6
-7	6
-3	8
-3	7
-3	6
-6	2
-8	-1
-10	-4
-9	-4
-7	-3
-4	-1
-4	-2
-3	-1
-5	-2
-6	0
-9	0
-10	1
-12	0
-10	1
-8	2
-2	4
2	4
5	3
2	0
-1	0
-6	1
-8	4
-9	4
-6	4
-4	3
0	4
0	5
-2	6
-8	5
-12	4
-16	2
-16	3
-14	3
-9	3
-6	0
-2	-2
1	-4
3	-4
2	-4
0	-3
-5	-2
-8	1
-10	3
-8	6
-7	6
-4	7
-4	4
-2	1
-3	-4
-4	-5
-9	-4
-12	1
-15	4
-12	6
-10	4
-6	3
-6	5
-7	10
-11	13
-13	14
-15	12
-12	11
-10	10
-6	11
-5	10
-3	9
-3	6
-2	5
-2	5
-1	7
-3	5
-4	2
-6	-2
-7	-3
-10	-1
-11	3
-13	7
-14	10
-16	9
-18	8
-23	5
-28	5
-33	4
-37	5
-41	6
-42	6
-45	4
-46	2
-49	-1
-50	-2
-51	-2
-51	1
-52	1
-52	0
-54	-3
-53	-5
-54	-5
-53	-2
-55	0
-55	0
-56	-3
-52	-5
-47	-5
-41	0
-38	3
-34	6
-31	5
-26	5
-21	3
-14	4
-10	4
-6	4
-5	1
-3	0
-3	-3
-2	-3
-2	-5
1	-7
1	-9
3	-11
5	-12
10	-11
14	-10
19	-8
18	-8
17	-6
14	-6
14	-6
14	-7
18	-8
22	-10
28	-12
32	-14
36	-14
34	-13
32	-10
29	-6
31	-2
32	-3
34	-5
33	-11
31	-15
27	-17
26	-15
26	-11
29	-4
29	-1
29	1
26	-2
25	-6
23	-12
25	-14
25	-13
26	-7
26	-4
27	-4
26	-7
26	-10
24	-11
23	-8
21	-4
21	0
20	1
20	0
19	-3
20	-4
20	-5
21	-4
20	-4
21	-3
20	-2
20	-1
18	-1
17	-2
16	-4
18	-4
18	-5
20	-5
19	-7
17	-8
13	-9
11	-9
10	-9
11	-8
11	-9
12	-9
8	-9
6	-8
4	-7
4	-6
3	-7
4	-9
3	-11
4	-10
3	-7
4	-4
3	-4
3	-4
2	-6
4	-7
5	-5
9	-2
12	-1
15	-1
16	-3
17	-4
17	-5
18	-4
18	-3
18	-1
15	-1
13	-1
12	-3
14	-2
15	0
15	3
12	5
10	6
8	5
8	5
6	4
5	4
2	2
1	1
1	-2
3	-2
3	-4
5	-5
3	-7
1	-6
-3	-6
-3	-6
-3	-7
0	-6
2	-5
3	-1
-2	2
-5	5
-9	5
-9	6
-9	6
-7	7
-9	7
-10	7
-12	6
-12	6
-14	4
-13	2
-12	-2
-9	-4
-6	-4
-4	-2
-4	-1
-4	0
-5	-2
-3	-3
-2	-3
0	1
-1	3
-1	5
-1	2
2	-1
5	-5
9	-7
12	-9
13	-7
11	-7
8	-5
4	-6
4	-6
3	-8
4	-10
4	-11
5	-9
5	-7
7	-2
8	0
9	1
8	-2
8	-2
6	0
7	5
9	9
11	10
10	6
8	3
4	-1
5	-1
7	0
13	2
16	1
18	0
17	-4
15	-5
12	-7
12	-7
11	-7
12	-6
12	-8
12	-9
11	-12
12	-14
10	-16
9	-16
7	-13
7	-9
5	-6
6	-3
6	-3
8	-2
7	-3
6	-2
2	-1
-1	2
-4	2
-4	1
-3	-2
-1	-3
-2	-3
-1	-2
-2	-1
0	0
0	-1
1	-2
0	-5
1	-6
2	-7
4	-6
4	-5
3	-2
0	-1
0	-1
1	-2
4	-1
4	-2
4	-2
3	-2
4	-1
5	-1
6	0
5	0
4	0
2	-1
3	-2
3	-4
3	-5
0	-7
-2	-6
-4	-5
-4	-3
-4	-3
-3	-4
-2	-5
1	-5
3	-5
6	-5
6	-8
7	-10
4	-13
1	-12
-4	-11
-5	-10
-4	-11
1	-11
4	-10
6	-7
4	-5
3	-4
5	-5
10	-6
13	-6
14	-3
12	-1
11	1
10	0
11	-1
10	-2
9	0
6	2
5	5
5	5
7	5
5	2
2	0
-2	-2
-3	-1
-1	-2
3	-3
7	-5
10	-6
9	-6
8	-5
5	-5
5	-5
4	-6
5	-5
6	-5
6	-2
4	0
2	3
-1	3
-2	4
-2	2
1	0
1	-3
0	-4
-3	-7
-5	-7
-5	-7
-2	-5
0	-4
0	-2
-3	-1
-5	1
-5	3
0	6
3	7
6	7
5	4
5	0
3	-3
4	-4
4	-5
4	-4
1	-4
0	-5
-3	-7
-3	-7
-5	-6
-7	-3
-9	-1
-11	1
-12	1
-11	1
-10	-2
-8	-4
-8	-6
-6	-4
-6	-2
-6	0
-7	-1
-8	-1
-10	-3
-12	-3
-14	-3
-14	-3
-13	-5
-10	-9
-6	-14
-2	-17
-3	-19
-5	-18
-11	-16
-15	-16
-17	-19
-15	-20
-11	-20
-4	-13
-1	-5
1	1
-2	3
-6	3
-12	2
-14	2
-13	4
-7	8
-4	10
-4	11
-7	12
-10	12
-11	11
-8	10
-4	8
0	7
1	5
0	4
-3	4
-4	6
-5	6
-4	6
-4	4
-3	3
-2	1
-1	2
-1	3
-2	5
-4	4
-4	2
-5	-1
-5	-1
-7	0
-8	3
-9	5
-9	5
-9	2
-8	0
-9	0
-9	2
-9	4
-8	6
-7	5
-6	5
-7	5
-9	5
-11	6
-10	7
-7	7
-4	8
-4	10
-4	12
-6	14
-7	14
-5	13
-2	12
-1	9
-1	8
-3	7
-4	7
-5	7
-4	6
-3	2
-1	0
-1	-3
-1	-4
-3	-4
-2	-3
0	-1
3	1
5	4
6	6
5	4
5	3
4	0
4	-1
2	-2
1	-3
-2	-3
-2	-2
-4	-3
-5	-6
-7	-10
-6	-12
-6	-12
-6	-11
-7	-9
-6	-6
-5	-4
-1	-2
2	-2
5	-4
5	-8
6	-8
6	-5
7	1
7	4
7	4
6	3
6	2
4	1
2	3
-2	3
-4	3
-4	2
-2	1
-1	2
0	4
-2	6
-3	7
-3	7
1	8
3	8
5	7
2	5
-1	3
-5	1
-7	-1
-9	-4
-7	-7
-7	-9
-5	-8
-6	-6
-6	-3
-8	-1
-10	2
-11	4
-9	7
-7	9
-2	10
0	9
1	9
-2	10
-2	12
0	15
5	17
9	17
10	16
6	14
3	14
-1	14
-1	17
0	18
2	18
1	15
0	13
-4	11
-5	12
-7	13
-7	15
-7	15
-6	15
-8	13
-9	12
-12	12
-14	12
-16	12
-16	11
-13	10
-9	8
-6	5
-3	2
-3	-2
-2	-2
-3	-1
-2	-1
-1	-3
2	-5
2	-4
1	2
-2	10
-3	16
-3	14
-2	9
-1	4
0	3
-1	4
-2	7
-5	9
-6	11
-7	12
-6	13
-5	11
-2	9
-1	7
-1	8
-2	9
-1	11
-2	10
-2	8
-2	6
-1	4
-1	3
0	3
0	3
0	5
-1	6
-2	6
-4	5
-5	4
-7	2
-6	3
