# Supplementary material for: Determination of the Time-frequency Features for Impulse Components in EEG Signals
Source: Neuroinformatics. 2025 Jan 23;23(2):17. doi: 10.1007/s12021-024-09698-y (PMC11757888; doi:10.1007/s12021-024-09698-y)
Supplement: Supplementary file 1 — (zip 772 KB) [file 12021_2024_9698_MOESM1_ESM.zip › Suplementary_FilimonovaFriedmann/DATA/Fp1A1-s13.asc]

;NeuroSoft EEG ASCII export file. Version 1.0
;Frequency: 500 
;Derivations number: 1
;Derivation names: Fp1A1
-4
-7
-5
-5
0
-8
-14
-4
-8
-7
-5
-8
-8
-12
-6
-6
-7
-2
-11
-10
-7
-12
-12
-12
-5
-12
-16
-8
-15
-12
-11
-16
-10
-15
-11
-8
-11
-8
-17
-22
-21
-22
-21
-22
-17
-26
-29
-19
-23
-17
-15
-18
-16
-21
-15
-16
-20
-13
-16
-10
-10
-14
-9
-13
-12
-16
-15
-5
-13
-12
-6
-5
-1
-4
-1
-3
-2
5
-2
1
3
-3
-6
-8
-3
-6
-6
-2
-11
-8
-5
-7
-5
-9
-4
-10
-14
-6
-11
-7
-7
-15
-12
-12
-5
-9
-13
-2
-10
-10
-5
-7
-4
-5
0
-4
-6
-1
-11
-8
-4
-3
-2
-8
2
-1
-6
2
-3
1
1
-5
1
-2
0
-3
-5
3
-3
-1
1
-3
-2
-4
2
-2
-6
2
-6
-3
-1
-7
-7
-12
-12
-15
-16
-12
-16
-13
-11
-11
-8
-12
-7
-9
-9
-3
-11
-8
-4
-6
-2
-2
3
2
0
4
-3
-1
0
-2
-1
-7
-2
-5
-7
3
-4
-6
-3
-5
-3
-7
-2
-4
-6
-1
-6
-3
-2
-7
-4
-7
-7
-14
-15
-6
-14
-14
-13
-14
-9
-11
-6
-8
-10
-5
-13
-11
-11
-14
-8
-10
-6
-13
-17
-8
-15
-13
-8
-13
-13
-17
-11
-9
-12
-6
-11
-9
-7
-11
-10
-13
-9
-10
-11
-2
-8
-7
-2
-4
-1
-6
-2
-4
-10
-3
-6
-6
-5
-6
-2
-6
-3
-4
-6
2
-4
-1
2
-3
2
0
1
0
-3
5
2
6
9
2
3
4
9
6
3
8
-2
-1
3
-1
1
-2
4
1
-5
1
-8
-8
-6
-8
-4
-7
0
-3
-6
3
-5
-1
5
3
3
-1
7
3
-2
5
-3
-1
3
0
1
-4
-1
-4
-7
2
-6
-6
-1
-5
-2
-4
-1
-3
-4
4
-1
-1
0
-4
-2
-5
0
-5
-10
-2
-7
-5
-3
-7
-6
-8
-1
-4
-4
9
0
-2
3
1
5
2
5
2
1
8
-3
-3
-1
-4
0
1
6
3
1
10
3
7
11
7
9
6
12
11
9
19
15
19
22
17
21
19
18
11
11
14
3
10
15
10
10
4
10
7
0
9
6
9
15
12
12
8
12
12
13
21
11
9
11
9
12
7
12
9
2
12
9
9
14
13
16
14
16
14
12
20
18
20
14
8
10
6
11
10
6
9
2
6
9
6
11
10
12
10
6
10
4
5
8
9
13
10
13
11
9
15
9
11
16
10
13
11
14
13
11
21
15
13
16
13
13
8
13
11
8
15
6
6
10
7
7
3
10
7
3
13
6
6
9
3
4
5
7
4
4
5
-5
-3
-1
-8
-9
-14
-15
-20
-22
-16
-25
-26
-26
-31
-31
-32
-25
-32
-39
-29
-36
-39
-39
-41
-41
-46
-41
-49
-58
-51
-60
-61
-60
-64
-63
-68
-66
-71
-77
-71
-76
-71
-67
-73
-73
-77
-74
-78
-82
-76
-84
-83
-80
-83
-80
-82
-78
-79
-80
-70
-73
-67
-67
-73
-73
-77
-67
-68
-73
-64
-72
-68
-59
-60
-51
-54
-49
-43
-41
-32
-41
-40
-33
-33
-27
-30
-28
-30
-33
-24
-27
-28
-27
-27
-23
-27
-22
-22
-24
-18
-25
-23
-16
-14
-11
-14
-8
-10
-12
-2
-3
-1
-2
-4
3
1
7
7
5
16
11
11
15
10
11
10
18
13
6
13
3
2
6
2
2
-2
2
1
-2
3
-5
0
6
3
5
2
5
2
0
10
5
7
11
9
14
16
22
17
15
30
26
26
30
28
27
21
30
29
24
32
24
22
26
22
23
18
23
23
17
24
17
17
23
22
20
18
23
18
14
26
22
21
21
15
19
18
19
16
9
14
9
11
14
10
12
12
16
16
16
21
12
14
17
13
18
15
18
18
16
25
18
20
26
26
32
30
32
30
25
31
25
26
26
23
29
26
26
27
26
32
27
26
31
29
29
27
35
33
26
32
27
27
28
26
32
31
34
30
23
30
27
32
34
29
29
24
29
27
25
32
24
25
32
28
26
22
31
30
28
36
29
33
37
34
37
35
41
35
29
37
28
25
26
25
28
22
26
24
20
33
29
28
33
29
29
25
29
26
23
31
21
21
26
21
23
23
27
23
20
28
20
21
30
25
26
25
27
25
20
25
24
22
25
28
29
25
30
28
26
37
31
31
33
26
24
22
29
26
20
26
17
16
18
13
16
11
13
14
12
19
17
20
22
17
21
20
27
26
20
30
22
15
18
17
19
18
17
13
12
20
15
16
19
14
17
16
20
19
18
23
17
19
23
22
25
20
23
20
11
18
13
11
15
14
20
18
20
19
14
24
21
19
22
18
15
11
17
15
13
23
17
20
24
18
21
19
23
22
17
26
23
20
21
16
20
17
19
16
10
15
9
12
18
13
12
10
15
15
12
18
9
8
13
9
10
11
14
9
6
15
8
6
11
10
11
3
8
8
3
8
0
2
7
2
3
0
5
3
-1
9
0
0
5
-3
-2
-5
-4
-8
-11
-3
-9
-8
-4
-7
-3
-3
1
-2
-6
4
-1
4
10
4
3
-4
1
1
-2
6
-1
-1
1
-2
5
4
