# Supplementary material for: Determination of the Time-frequency Features for Impulse Components in EEG Signals
Source: Neuroinformatics. 2025 Jan 23;23(2):17. doi: 10.1007/s12021-024-09698-y (PMC11757888; doi:10.1007/s12021-024-09698-y)
Supplement: Supplementary file 1 — (zip 772 KB) [file 12021_2024_9698_MOESM1_ESM.zip › Suplementary_FilimonovaFriedmann/DATA/ecg.crv]

;NeuroSoft CRV ASCII export file. Version 2.1
;Frequency: 1000Hz
;Discrete value: 0,0001185000000000mV
;Lead types:	ECG
;Lead names:	I
-12
-9
-3
5
14
22
25
28
33
40
46
50
54
62
76
91
108
125
148
174
204
235
264
295
329
366
397
422
446
473
500
523
540
553
563
570
572
568
558
546
534
520
502
481
461
444
430
417
401
389
382
383
385
387
389
393
399
404
408
409
412
414
416
414
408
400
391
381
368
352
335
321
307
293
277
261
248
238
229
218
209
203
200
198
194
191
189
190
190
188
187
190
192
192
185
175
163
147
123
90
49
0
-57
-128
-215
-315
-426
-547
-675
-806
-929
-1040
-1139
-1222
-1284
-1315
-1315
-1280
-1200
-1062
-854
-569
-205
241
767
1370
2051
2820
3685
4645
5691
6806
7978
9192
10434
11692
12959
14223
15466
16661
17779
18802
19718
20511
21164
21661
21980
22097
21993
21656
21082
20281
19279
18126
16873
15560
14211
12840
11459
10080
8718
7390
6119
4927
3839
2878
2063
1399
885
512
277
163
152
223
353
523
711
903
1086
1247
1379
1481
1555
1606
1630
1628
1603
1563
1514
1459
1402
1343
1285
1234
1188
1146
1105
1066
1033
1006
983
965
948
937
931
926
921
913
906
904
905
909
911
913
918
924
932
938
943
948
955
963
972
978
982
988
994
1000
1002
1003
1005
1012
1019
1024
1027
1031
1035
1041
1045
1049
1051
1054
1059
1066
1072
1078
1085
1095
1108
1120
1132
1141
1154
1169
1185
1199
1212
1227
1244
1264
1284
1302
1319
1339
1363
1384
1402
1417
1433
1453
1474
1494
1512
1525
1541
1558
1577
1596
1611
1625
1644
1664
1685
1706
1723
1740
1760
1779
1798
1817
1836
1861
1891
1920
1946
1970
1993
2019
2050
2083
2113
2140
2170
2202
2238
2274
2309
2341
2373
2410
2450
2490
2527
2561
2594
2626
2659
2693
2727
2759
2790
2825
2864
2906
2946
2984
3019
3055
3095
3139
3186
3231
3275
3321
3369
3422
3478
3534
3589
3644
3699
3757
3818
3881
3944
4006
4067
4128
4191
4258
4327
4395
4462
4526
4593
4663
4737
4814
4892
4967
5038
5107
5175
5246
5323
5401
5480
5555
5627
5694
5761
5829
5899
5970
6040
6107
6168
6224
6278
6331
6385
6440
6496
6549
6599
6642
6679
6711
6741
6769
6798
6827
6854
6874
6887
6893
6892
6888
6880
6871
6858
6840
6812
6772
6721
6661
6596
6528
6454
6375
6286
6189
6085
5975
5861
5745
5626
5501
5368
5230
5090
4951
4814
4677
4542
4406
4269
4136
4007
3881
3755
3628
3501
3378
3261
3149
3040
2930
2821
2714
2613
2515
2417
2318
2223
2132
2046
1962
1877
1792
1713
1642
1576
1515
1455
1396
1342
1291
1243
1194
1146
1103
1066
1033
1000
968
937
908
881
850
818
787
759
736
713
690
667
648
632
617
601
588
581
578
576
575
575
579
585
594
602
609
616
626
636
642
645
648
651
653
655
654
652
652
653
650
644
637
634
632
633
634
635
639
643
646
649
652
657
666
674
680
685
690
699
707
710
709
708
707
708
706
703
700
698
697
696
691
690
691
697
702
703
704
707
712
716
717
717
720
729
736
741
744
747
752
757
760
761
762
762
763
761
755
753
753
756
757
759
758
761
764
769
769
769
770
774
776
777
775
775
776
779
780
781
782
786
790
792
790
789
790
793
794
792
787
787
790
791
788
783
778
778
779
778
776
773
773
771
769
764
763
766
769
770
769
767
764
761
757
749
742
737
734
732
726
719
711
704
697
686
674
662
652
643
631
619
610
606
603
597
591
590
592
594
591
587
586
588
592
595
595
593
595
596
596
593
589
585
583
577
568
559
550
541
532
520
509
503
498
494
486
479
474
472
473
473
474
478
483
488
490
493
497
504
511
515
516
516
518
516
510
501
496
493
490
482
473
463
455
448
440
432
429
429
431
430
427
426
428
431
433
436
441
451
460
466
469
474
479
483
483
481
480
480
479
474
467
462
457
453
446
436
426
420
414
407
398
390
387
385
380
373
368
367
371
373
374
375
378
383
385
384
381
381
382
381
377
373
371
371
370
364
358
355
352
349
343
339
339
341
343
341
338
337
341
344
347
349
353
358
360
358
356
355
357
355
349
343
339
335
329
321
312
304
297
290
284
278
275
273
269
264
259
257
256
254
251
248
249
252
256
257
258
262
266
268
267
265
264
264
262
257
253
252
253
252
250
248
247
246
242
237
235
235
235
235
233
233
235
238
238
236
234
234
234
232
228
225
225
225
222
216
211
207
202
195
187
183
181
181
180
178
177
178
178
175
171
171
175
179
181
182
185
189
191
191
190
190
192
194
193
192
192
194
196
194
192
191
192
191
187
184
184
186
186
183
181
182
183
181
177
174
173
172
167
161
155
152
149
144
139
136
134
131
128
123
121
121
122
122
121
123
126
129
131
131
134
140
145
148
150
151
153
154
153
152
152
154
155
151
147
145
145
144
139
133
128
125
124
122
120
121
123
123
123
121
121
120
118
115
112
112
114
116
117
119
121
124
123
121
119
121
121
121
119
118
120
120
116
114
113
113
114
112
109
107
107
105
102
98
99
102
105
106
106
110
115
120
124
129
134
139
140
139
139
141
144
144
144
143
147
150
152
152
152
158
166
174
181
187
197
206
214
221
233
248
265
282
299
319
342
367
391
414
438
464
491
514
537
559
580
600
618
631
643
653
662
666
664
657
650
642
633
620
607
594
580
562
545
530
520
512
507
502
499
497
497
496
492
488
487
489
489
483
475
467
461
451
438
422
409
398
387
374
358
345
332
318
303
290
280
273
264
256
249
244
243
241
239
236
236
237
237
235
233
234
235
231
221
207
189
162
122
67
0
-80
-177
-286
-404
-528
-662
-801
-939
-1068
-1183
-1282
-1359
-1404
-1413
-1381
-1301
-1161
-950
-656
-275
196
752
1391
2113
2927
3841
4855
5960
7146
8395
9684
10996
12314
13630
14931
16197
17405
18528
19549
20456
21233
21860
22321
22590
22636
22443
21999
21306
20382
19263
18008
16670
15287
13879
12456
11028
9612
8219
6869
5581
4384
3307
2369
1585
958
484
160
-25
-86
-47
64
226
421
632
843
1037
1207
1346
1456
1535
1581
1597
1588
1562
1524
1475
1418
1357
1299
1245
1196
1150
1106
1070
1041
1018
997
978
961
952
947
941
935
928
926
927
930
931
932
935
941
946
947
946
944
947
949
951
950
952
956
963
968
970
971
976
982
988
994
998
1006
1015
1026
1035
1045
1055
1069
1082
1096
1106
1117
1128
1143
1158
1172
1184
1199
1215
1232
1247
1262
1276
1293
1309
1325
1341
1355
1372
1392
1413
1432
1450
1468
1489
1510
1532
1550
1567
1586
1609
1632
1652
1669
1685
1705
1727
1750
1770
1788
1808
1830
1851
1870
1890
1908
1930
1954
1979
1999
2018
2037
2060
2087
2114
2142
2167
2195
2224
2255
2284
2309
2336
2365
2399
2433
2464
2495
2525
2558
2593
2631
2668
2702
2735
2770
2810
2851
2893
2935
2975
3017
3062
3111
3161
3207
3252
3294
3340
3391
3444
3497
3545
3593
3644
3698
3756
3814
3872
3931
3989
4050
4114
4180
4250
4319
4385
4453
4521
4594
4669
4746
4823
4897
4967
5037
5108
5184
5260
5338
5416
5490
5561
5630
5698
5769
5843
5917
5991
6065
6135
6203
6268
6332
6398
6463
6526
6588
6644
6695
6742
6785
6827
6872
6916
6955
6991
7019
7039
7055
7065
7071
7074
7073
7067
7056
7036
7008
6971
6927
6876
6820
6757
6687
6611
6525
6429
6326
6218
6106
5991
5869
5741
5608
5470
5330
5190
5051
4908
4762
4613
4463
4316
4173
4032
3891
3749
3608
3473
3343
3219
3095
2971
2851
2735
2625
2520
2416
2314
2216
2124
2037
1952
1869
1789
1715
1646
1580
1511
1444
1380
1321
1267
1214
1163
1113
1068
1029
991
952
912
878
848
821
793
768
744
724
707
688
669
652
638
626
615
602
591
582
575
569
561
550
541
536
531
524
516
512
510
507
501
494
489
486
487
488
486
483
482
483
481
477
473
472
472
470
465
460
457
457
457
454
450
447
446
447
445
442
441
444
450
452
453
454
460
467
474
479
485
491
496
499
499
501
505
511
515
519
520
523
528
533
535
534
533
534
539
542
544
546
552
558
562
563
563
565
567
569
568
568
569
570
571
570
570
571
574
577
578
579
580
584
586
587
587
587
591
596
601
605
608
613
617
620
620
620
622
625
630
632
633
633
635
638
638
636
636
639
645
648
648
646
644
644
642
637
632
629
628
629
628
625
625
625
627
625
621
617
615
613
611
606
603
602
605
607
605
603
601
600
599
596
592
588
588
589
587
582
578
577
577
573
569
565
563
562
562
558
552
549
548
547
543
537
534
533
533
531
527
524
522
519
516
510
506
503
501
498
492
484
477
474
469
462
456
451
447
444
440
435
432
431
429
426
422
420
421
423
421
418
416
417
417
415
410
406
404
404
402
398
393
389
386
384
379
373
368
367
366
364
361
359
360
360
359
354
351
351
353
353
354
353
353
354
352
349
347
346
348
349
349
348
348
346
344
340
335
333
335
336
334
330
328
329
329
326
321
318
316
316
316
313
311
313
316
317
317
317
318
319
319
316
315
317
321
326
328
328
328
329
329
327
323
321
322
322
320
316
314
313
314
312
309
304
301
299
297
295
294
294
295
294
292
288
287
288
287
285
283
284
286
287
285
282
279
277
275
272
267
265
265
266
263
257
252
251
250
247
244
241
241
242
241
236
233
231
232
233
230
228
228
230
233
230
227
225
226
226
224
221
218
218
220
220
222
223
225
226
226
225
223
224
225
223
218
216
216
217
218
216
214
214
214
214
212
208
208
209
210
210
209
210
213
216
217
217
219
223
226
225
222
219
220
222
222
221
218
219
219
219
218
216
216
218
219
217
215
216
219
221
220
218
219
221
222
220
218
218
221
223
224
223
222
225
228
229
228
227
228
228
226
223
221
220
220
219
216
214
214
215
216
216
215
216
218
219
217
217
218
222
226
227
228
229
232
234
235
233
232
233
234
235
233
231
230
231
229
226
223
222
224
224
222
218
217
217
217
216
215
215
216
218
217
215
214
216
219
221
223
224
226
230
234
235
236
238
243
245
243
240
239
239
239
236
234
233
235
236
233
230
227
227
225
222
217
215
217
221
222
220
218
219
220
218
215
214
215
217
219
218
215
215
218
220
219
216
215
215
215
213
213
212
214
215
214
212
210
212
213
212
208
206
205
205
204
204
203
205
209
212
212
211
211
212
211
209
204
202
203
205
205
205
208
212
216
219
219
220
223
228
229
229
229
231
235
239
243
244
246
251
254
255
258
263
272
279
285
287
292
300
309
317
324
333
348
368
388
409
434
462
494
529
561
589
616
646
674
700
722
739
755
770
778
779
774
766
758
748
732
712
692
671
651
629
604
582
563
549
539
530
526
528
532
536
539
540
541
546
550
552
553
550
547
542
532
519
500
481
464
446
427
409
391
377
361
345
330
315
302
292
280
271
262
257
255
252
248
246
247
250
251
247
240
229
217
199
174
142
103
58
0
-73
-159
-258
-368
-491
-623
-757
-886
-1007
-1117
-1212
-1285
-1331
-1346
-1327
-1262
-1134
-936
-659
-304
128
638
1226
1896
2653
3502
4445
5473
6577
7739
8948
10196
11475
12779
14090
15386
16638
17815
18900
19878
20735
21457
22026
22425
22632
22624
22387
21911
21200
20268
19156
17916
16596
15231
13839
12427
11007
9593
8209
6878
5621
4461
3419
2516
1766
1172
733
435
265
207
240
345
494
666
846
1019
1179
1315
1421
1496
1539
1558
1553
1528
1486
1429
1365
1299
1235
1173
1112
1055
1003
959
920
885
854
828
808
793
780
767
755
745
739
735
731
728
724
725
726
726
724
720
719
719
722
724
725
726
729
734
739
742
744
747
753
760
765
769
775
782
794
804
812
819
827
840
854
866
877
885
898
911
925
936
946
957
970
986
1002
1014
1025
1036
1050
1067
1082
1095
1105
1118
1135
1152
1168
1180
1191
1205
1222
1240
1256
1270
1286
1304
1322
1337
1350
1364
1379
1397
1417
1435
1451
1466
1484
1504
1526
1549
1568
1587
1606
1628
1653
1674
1694
1713
1736
1763
1790
1817
1840
1862
1888
1917
1948
1976
2001
2027
2054
2086
2118
2149
2180
2208
2238
2269
2304
2340
2374
2408
2445
2487
2532
2574
2616
2653
2690
2729
2773
2824
2877
2929
2978
3025
3074
3126
3182
3240
3296
3351
3403
3456
3513
3574
3638
3699
3759
3818
3879
3946
4015
4084
4150
4213
4276
4340
4408
4477
4550
4624
4697
4765
4829
4894
4961
5030
5103
5175
5248
5317
5384
5450
5514
5578
5644
5713
5781
5846
5907
5962
6014
6065
6116
6166
6213
6259
6302
6342
6376
6403
6424
6441
6456
6469
6479
6487
6489
6484
6468
6443
6411
6378
6344
6303
6256
6199
6131
6050
5964
5876
5785
5691
5591
5485
5375
5258
5135
5007
4880
4751
4620
4486
4349
4217
4087
3957
3823
3687
3552
3417
3286
3158
3035
2917
2803
2690
2576
2466
2362
2267
2175
2084
1992
1903
1822
1747
1678
1606
1531
1456
1389
1333
1281
1227
1170
1114
1061
1011
958
905
856
812
776
742
709
672
635
603
573
544
514
489
468
452
435
417
399
383
372
361
350
339
334
332
333
333
330
328
328
333
339
344
348
354
360
367
370
369
369
372
377
381
382
382
386
394
402
407
410
415
420
426
427
425
425
431
443
456
461
462
459
457
459
460
463
465
468
470
470
466
464
464
468
472
476
478
482
489
498
508
514
518
520
525
530
536
542
550
557
566
572
577
577
575
574
578
582
585
586
590
596
600
602
600
596
592
593
595
597
598
600
604
608
608
605
599
597
598
601
601
599
595
595
597
599
596
593
592
595
595
590
581
575
573
575
576
575
570
567
565
566
564
561
555
552
551
552
551
548
541
537
536
534
528
521
514
510
504
497
488
483
481
482
481
475
467
459
457
456
456
450
444
439
438
435
431
426
425
425
424
416
405
394
387
382
378
373
366
360
355
350
344
339
334
334
334
334
330
326
324
324
325
325
323
320
321
321
322
319
316
314
317
319
316
310
304
301
298
296
292
289
287
286
287
285
282
278
278
277
277
274
271
272
272
273
271
271
271
274
275
273
271
267
263
260
257
254
247
243
239
239
238
236
233
230
229
227
223
218
217
219
221
220
216
214
215
217
216
210
203
198
195
193
186
180
174
172
171
167
159
149
142
137
133
128
120
114
111
111
110
105
100
98
96
93
87
81
79
80
81
78
74
70
67
68
68
66
65
65
66
65
61
55
49
46
45
42
40
38
36
37
37
36
33
29
27
25
20
16
13
18
25
29
30
29
29
31
35
35
35
34
35
37
36
34
31
31
35
37
35
32
32
33
33
29
20
14
11
9
5
-1
-7
-12
-15
-16
-20
-26
-29
-29
-30
-32
-37
-40
-40
-38
-37
-38
-39
-37
-35
-30
-28
-27
-24
-19
-17
-17
-18
-20
-20
-19
-19
-20
-20
-18
-15
-12
-13
-12
-7
0
3
4
3
2
1
1
-1
-2
0
2
4
4
0
-5
-9
-8
-7
-8
-13
-17
-19
-16
-12
-10
-9
-6
0
5
8
7
7
8
11
11
9
10
16
21
22
20
17
15
12
11
9
4
0
2
9
14
15
12
10
8
6
2
-2
-1
8
19
26
26
24
22
20
18
15
11
10
12
18
21
21
20
16
14
10
5
-1
-3
-4
-8
-17
-23
-24
-21
-19
-22
-25
-26
-27
-28
-29
-32
-34
-34
-32
-29
-28
-31
-33
-33
-31
-30
-31
-31
-28
-21
-16
-16
-20
-22
-18
-12
-7
-5
-6
-2
4
9
13
16
20
25
28
27
25
24
27
31
32
32
33
36
38
38
36
35
36
43
49
52
52
50
48
47
45
42
41
44
50
54
57
56
54
54
53
50
45
42
44
49
52
54
59
69
84
95
99
101
105
113
123
131
138
149
167
190
209
219
218
213
209
207
203
199
196
195
195
193
189
180
168
156
143
129
114
102
95
91
87
79
69
61
59
62
72
87
105
124
139
150
156
160
164
169
176
181
184
187
192
197
199
196
191
183
168
148
128
110
97
89
86
84
82
81
82
87
93
99
107
121
138
150
156
158
159
165
173
179
181
178
175
173
173
172
168
165
163
163
159
152
143
137
134
135
135
135
136
140
148
155
158
158
156
155
157
161
166
174
182
189
192
191
190
189
189
189
190
191
193
196
196
190
180
171
168
169
172
174
181
194
209
221
227
233
244
262
283
302
319
337
361
389
419
446
472
498
527
557
586
609
626
643
664
685
706
725
743
758
767
766
752
731
709
689
670
651
629
608
590
575
558
538
513
487
467
456
450
447
446
448
453
458
461
463
466
473
478
477
468
453
434
417
399
382
363
346
332
319
304
285
264
246
231
216
201
185
174
171
171
171
169
168
170
175
180
180
175
166
157
144
124
91
49
0
-59
-130
-216
-312
-414
-523
-637
-753
-864
-962
-1045
-1112
-1156
-1170
-1144
-1072
-946
-760
-508
-183
222
706
1269
1910
2631
3437
4330
5305
6350
7450
8591
9765
10964
12184
13418
14644
15834
16954
17983
18903
19699
20360
20871
21221
21397
21379
21154
20706
20036
19159
18111
16941
15688
14386
13058
11721
10388
9066
7772
6523
5343
4259
3289
2451
1751
1192
772
484
320
260
284
368
495
649
817
983
1135
1261
1357
1423
1465
1481
1472
1439
1391
1334
1276
1219
1161
1101
1046
997
955
916
877
840
808
786
769
754
737
720
704
694
689
686
681
679
681
686
688
689
688
688
691
693
693
691
689
686
687
691
694
695
695
698
705
713
718
721
724
729
737
746
754
760
769
782
795
809
820
830
840
852
865
880
892
903
917
932
947
961
972
981
993
1008
1023
1033
1040
1049
1062
1078
1095
1110
1118
1124
1132
1142
1154
1164
1173
1182
1195
1214
1235
1255
1272
1288
1305
1323
1345
1367
1389
1412
1438
1464
1490
1514
1533
1548
1561
1579
1600
1623
1648
1670
1691
1711
1731
1750
1767
1783
1798
1819
1844
1870
1895
1919
1942
1967
1995
2026
2056
2084
2112
2144
2182
2224
2263
2299
2334
2369
2408
2451
2497
2540
2580
2619
2658
2701
2749
2797
2843
2887
2929
2971
3019
3070
3123
3176
3226
3272
3320
3372
3428
3489
3549
3608
3662
3717
3773
3833
3898
3965
4031
4095
4154
4211
4271
4333
4399
4467
4534
4597
4658
4716
4774
4835
4896
4957
5018
5077
5136
5193
5244
5292
5341
5390
5440
5490
5537
5583
5624
5662
5698
5729
5758
5787
5815
5844
5871
5891
5904
5910
5911
5909
5907
5900
5888
5871
5846
5811
5769
5721
5669
5613
5552
5487
5414
5334
5248
5155
5059
4961
4860
4756
4646
4529
4405
4282
4161
4043
3926
3806
3684
3558
3434
3314
3196
3078
2959
2838
2721
2610
2504
2401
2299
2196
2094
1995
1902
1816
1731
1648
1566
1491
1422
1356
1291
1226
1162
1103
1049
1000
954
908
863
823
785
749
716
682
651
623
598
574
548
523
503
484
468
450
431
414
400
389
379
366
354
343
334
327
316
305
296
291
291
292
290
287
283
282
281
279
276
273
272
276
278
279
278
279
282
284
285
284
282
283
285
288
288
286
285
285
287
289
288
285
283
286
291
294
295
293
294
296
297
295
295
296
301
304
304
303
302
306
308
307
305
301
300
301
304
307
307
305
305
306
307
306
305
305
309
312
313
312
309
308
310
310
310
308
306
308
308
307
300
292
288
288
291
291
290
291
293
299
303
304
305
307
313
319
326
331
335
341
347
354
360
363
367
371
378
382
384
387
391
397
401
401
400
398
401
404
407
406
404
403
404
405
405
403
402
401
400
397
393
389
386
386
386
387
385
379
376
373
371
370
368
367
365
365
365
361
358
355
356
357
353
347
342
343
346
348
350
348
348
346
347
346
343
340
339
342
344
343
341
339
341
342
342
340
337
336
336
336
332
327
325
325
326
325
321
319
320
322
322
321
318
317
318
319
318
314
310
308
308
307
303
298
294
291
289
284
278
272
269
270
270
270
266
265
265
268
270
269
268
269
271
274
272
268
265
266
268
268
267
264
263
264
265
264
259
255
253
254
253
250
249
249
253
255
253
252
250
251
252
251
246
242
243
246
248
247
244
244
245
249
250
250
248
249
255
259
263
265
269
275
280
282
280
281
283
286
290
291
292
293
294
298
298
296
290
287
284
281
278
272
269
268
266
263
256
249
244
242
240
236
232
227
225
222
219
216
213
214
217
220
219
215
213
213
216
215
213
211
211
216
218
217
215
215
218
220
220
217
216
218
219
218
214
210
209
212
216
216
213
212
212
214
216
215
213
213
216
220
221
217
212
212
213
214
213
211
211
211
210
206
199
195
192
191
187
183
180
180
183
183
177
170
164
164
165
166
167
169
174
179
181
180
177
177
179
182
182
180
180
182
186
186
184
182
182
185
184
180
176
172
170
171
170
168
165
165
167
167
166
162
161
163
166
167
164
159
156
155
155
152
148
148
149
150
147
141
139
139
141
141
137
135
134
138
141
141
141
141
145
149
149
148
146
145
147
149
150
149
151
155
159
159
159
158
161
164
167
168
168
171
175
179
181
182
184
190
195
198
197
194
194
194
193
191
188
188
188
189
190
188
187
188
189
189
184
178
176
176
178
179
177
177
178
179
179
175
170
168
166
163
155
147
143
142
144
144
141
140
139
139
136
131
126
127
129
133
135
135
136
140
145
149
151
153
157
160
162
164
163
164
169
174
179
180
180
183
186
187
186
183
182
184
186
186
186
185
186
191
194
193
189
188
189
189
189
189
190
194
199
201
202
203
204
209
214
214
211
211
213
215
216
212
208
208
209
208
206
202
199
200
199
194
189
184
182
182
181
179
179
180
183
185
184
183
186
190
193
195
192
190
192
194
193
189
184
182
184
185
184
182
181
183
187
189
189
190
193
197
202
203
204
210
219
228
232
234
234
235
237
235
229
222
217
214
212
207
201
197
198
198
196
192
188
186
187
187
185
184
184
186
189
191
192
194
200
206
211
216
220
226
235
243
246
249
254
263
272
281
290
299
312
328
343
359
376
399
426
454
482
507
533
562
595
625
651
674
694
713
730
742
747
747
748
749
744
733
717
698
679
661
644
624
605
590
579
570
561
555
550
549
550
551
550
549
550
554
554
550
541
531
520
508
493
474
453
433
416
402
386
368
352
339
328
315
302
291
284
280
278
275
272
272
274
277
276
273
271
272
271
266
255
239
219
195
164
122
67
0
-77
-169
-273
-387
-507
-631
-757
-884
-1001
-1103
-1184
-1246
-1284
-1291
-1258
-1177
-1040
-840
-569
-219
212
725
1320
1999
2766
3628
4585
5631
6750
7925
9136
10370
11614
12862
14108
15334
16517
17625
18637
19533
20299
20920
21380
21659
21735
21585
21200
20581
19740
18708
17533
16264
14937
13580
12208
10835
9471
8127
6817
5566
4402
3352
2433
1655
1025
544
207
5
-77
-61
30
176
358
558
758
943
1104
1237
1343
1420
1466
1484
1477
1451
1414
1370
1321
1266
1209
1154
1105
1063
1025
989
957
931
912
898
886
875
864
855
849
845
840
834
830
829
830
831
829
824
817
813
809
807
801
795
791
791
791
791
791
792
796
802
808
814
817
822
831
843
856
866
877
890
907
923
937
949
962
978
997
1013
1027
1037
1048
1061
1077
1092
1105
1117
1131
1146
1162
1177
1190
1200
1212
1227
1242
1259
1273
1288
1304
1324
1346
1366
1384
1400
1418
1437
1457
1476
1493
1508
1525
1546
1567
1585
1601
1615
1630
1646
1663
1681
1699
1715
1732
1753
1777
1799
1818
1837
1861
1887
1917
1947
1978
2006
2035
2066
2099
2134
2165
2195
2225
2257
2291
2327
2363
2396
2425
2455
2488
2526
2565
2602
2635
2668
2704
2743
2785
2828
2872
2913
2955
2999
3048
3098
3149
3199
3248
3297
3349
3405
3466
3529
3590
3650
3709
3771
3835
3904
3975
4046
4117
4185
4253
4321
4392
4464
4538
4613
4688
4762
4832
4901
4970
5041
5112
5185
5259
5332
5401
5468
5532
5598
5665
5734
5805
5876
5946
6011
6071
6129
6186
6245
6303
6362
6420
6477
6529
6576
6616
6652
6686
6715
6742
6767
6790
6808
6818
6820
6814
6801
6782
6759
6732
6699
6662
6617
6564
6501
6428
6347
6260
6169
6074
5975
5870
5757
5635
5504
5370
5235
5100
4964
4827
4686
4541
4394
4247
4104
3962
3821
3678
3536
3397
3262
3133
3007
2883
2760
2639
2520
2406
2297
2191
2086
1983
1884
1792
1703
1616
1529
1445
1366
1292
1223
1158
1095
1035
979
928
877
828
781
737
696
658
621
586
552
523
497
473
449
424
400
380
362
343
323
304
288
276
265
252
237
224
216
210
206
199
194
191
190
189
186
181
178
178
180
181
180
179
180
183
186
185
182
180
177
174
171
165
162
162
161
159
156
153
151
152
153
153
153
153
156
158
158
158
157
159
162
164
165
166
168
172
176
176
175
174
176
180
182
183
184
188
193
197
200
202
204
210
215
218
218
218
220
225
229
231
231
232
235
238
242
242
241
241
242
244
243
240
238
242
247
249
249
248
248
249
250
250
249
250
254
259
264
267
270
276
283
290
293
294
296
301
308
311
312
311
312
315
317
317
315
314
316
319
321
320
317
316
317
318
316
314
313
315
317
317
314
313
314
316
315
310
303
298
297
298
296
292
290
289
289
286
279
272
266
264
263
260
254
249
246
242
236
228
219
214
210
206
200
193
188
186
186
184
179
173
168
167
166
163
158
155
155
154
151
145
140
137
135
132
128
124
123
125
126
124
119
117
119
123
123
121
119
117
119
120
120
119
120
122
124
124
122
119
118
118
117
115
112
111
112
112
109
105
101
100
99
97
91
86
82
79
77
71
65
60
58
58
57
54
51
51
51
50
