# Supplementary material for: Determination of the Time-frequency Features for Impulse Components in EEG Signals
Source: Neuroinformatics. 2025 Jan 23;23(2):17. doi: 10.1007/s12021-024-09698-y (PMC11757888; doi:10.1007/s12021-024-09698-y)
Supplement: Supplementary file 1 — (zip 772 KB) [file 12021_2024_9698_MOESM1_ESM.zip › Suplementary_FilimonovaFriedmann/DATA/CzA2-s35.asc]

;NeuroSoft EEG ASCII export file. Version 1.0
;Frequency: 500 
;Derivations number: 1
;Derivation names: CzA2
1
2
9
3
0
-1
-8
-2
-7
-7
-5
-11
-11
-18
-13
-11
-13
-3
-2
0
-8
-10
4
-4
1
10
1
3
-3
-2
1
-3
3
-6
-2
2
-2
4
-2
1
3
0
7
-1
0
-1
-10
-3
-7
-3
-2
-4
4
-1
7
8
1
11
7
9
10
4
11
3
6
8
1
6
-1
1
-1
-8
-2
-13
-11
-10
-17
-7
-14
-12
-8
-13
-1
-4
-9
-9
-13
-5
-6
-7
-7
-10
-6
-12
-7
-3
-10
-10
-12
-2
-1
-5
6
-4
-2
7
1
6
2
2
2
-2
3
-2
-1
1
1
9
6
11
11
6
12
8
13
16
10
12
10
7
4
10
18
10
17
17
11
20
13
8
14
12
12
6
13
10
-4
3
5
9
12
12
25
18
20
29
25
30
30
36
35
29
38
33
40
44
43
56
52
50
51
52
62
55
57
60
60
66
59
73
75
65
77
73
76
80
68
72
73
77
75
70
75
63
68
71
63
65
56
54
53
49
52
38
44
50
44
53
46
47
47
40
48
40
40
46
39
38
40
45
34
37
49
34
39
44
36
45
40
39
41
41
51
47
48
45
35
40
35
38
36
30
34
25
31
34
24
25
17
25
27
23
37
30
29
31
26
33
29
33
30
26
30
10
12
19
11
23
20
11
11
13
20
12
16
18
9
13
6
11
13
3
9
5
12
15
5
18
19
18
20
15
22
14
14
22
17
18
14
19
18
14
17
7
19
21
10
19
16
16
17
14
20
13
18
20
15
22
19
19
13
13
29
13
13
24
16
19
18
23
20
14
22
15
18
17
4
12
7
8
9
6
12
-2
-2
7
0
4
-1
-2
4
4
13
9
9
12
5
10
5
6
8
4
9
-2
-3
-1
-4
5
3
3
-3
-14
-7
-12
-9
-9
-21
-19
-28
-26
-28
-39
-32
-40
-40
-37
-45
-43
-50
-52
-55
-62
-59
-66
-58
-55
-66
-59
-61
-61
-60
-61
-51
-59
-59
-59
-64
-53
-55
-57
-58
-66
-62
-65
-57
-55
-61
-52
-61
-60
-46
-41
-35
-40
-33
-33
-39
-28
-28
-25
-31
-33
-27
-40
-36
-32
-39
-33
-36
-29
-25
-33
-31
-34
-28
-26
-32
-24
-30
-33
-34
-33
-27
-37
-32
-32
-36
-27
-32
-30
-31
-36
-28
-34
-28
-27
-34
-27
-33
-26
-23
-27
-15
-20
-22
-19
-26
-24
-23
-20
-21
-24
-19
-31
-28
-24
-30
-24
-29
-29
-31
-36
-25
-29
-25
-23
-28
-22
-27
-25
-31
-37
-28
-39
-31
-22
-31
-28
-35
-33
-30
-35
-31
-38
-40
-39
-42
-32
-37
-36
-31
-33
-24
-26
-22
-23
-28
-21
-24
-18
-21
-24
-15
-26
-24
-27
-32
-27
-38
-30
-24
-33
-27
-35
-32
-30
-40
-32
-32
-33
-33
-34
-27
-32
-29
-28
-31
-21
-26
-22
-18
-25
-22
-29
-26
-23
-27
-21
-28
-25
-26
-28
-15
-20
-13
-8
-17
-16
-21
-16
-19
-22
-17
-30
-21
-13
-22
-16
-23
-15
-13
-22
-9
-13
-15
-11
-16
-9
-9
-5
-5
-7
3
-6
-8
-2
-6
4
2
-2
-5
-9
-3
-10
-5
1
-5
0
-7
-6
-4
-8
2
-7
-8
-2
-6
3
-2
-8
-12
-16
-3
-7
-3
-3
-14
-4
-8
-5
0
-7
0
-6
-4
0
-7
1
-3
-3
3
2
3
-7
-4
-7
-20
-11
-10
-10
-11
-15
-8
-14
-5
-1
-11
-6
-10
-9
-7
-5
-2
-14
-7
-2
-6
2
-4
0
0
-6
4
-3
-1
3
-3
-2
-8
-5
-8
-12
-2
-9
-4
-9
-17
-2
-12
-15
-8
-9
-9
-20
-17
-14
-21
-16
-17
-16
-15
-17
-14
-18
-14
-14
-22
-12
-13
-18
-20
-21
-15
-20
-11
-8
-21
-13
-12
-13
-12
-12
-12
-22
-16
-14
-23
-14
-15
-15
-13
-14
-7
-13
-10
-7
-13
-9
-13
-11
-12
-14
-8
-20
-16
-13
-17
-8
-13
-9
-8
-13
-5
-10
-4
-6
-15
-4
-10
-13
-8
-10
-10
-17
-9
-6
-15
-7
-10
-6
-3
-8
2
-4
-6
-3
-9
-1
2
4
2
-4
7
4
2
4
1
7
-4
-1
6
3
12
8
15
17
8
16
11
6
5
2
9
3
5
9
1
3
4
8
9
8
13
8
11
17
15
15
11
18
14
6
10
2
10
14
6
14
9
11
13
7
15
5
4
6
-6
1
1
-3
-4
-4
-1
-12
-6
-3
-7
2
-3
0
2
0
4
-3
7
11
5
10
5
11
11
8
17
4
8
10
-2
9
1
-2
-3
-10
3
-2
-1
2
-4
4
0
-3
-1
0
7
-5
-2
5
-1
3
-1
0
1
-3
6
4
3
4
3
4
-2
2
-1
-8
-5
-13
-5
0
-5
3
1
7
8
7
17
10
10
6
2
12
8
13
13
8
15
7
12
18
8
13
14
16
16
16
26
17
17
23
15
18
16
13
10
10
18
7
10
13
6
18
13
11
16
12
21
15
16
21
15
21
15
17
21
10
13
11
13
15
6
10
10
16
9
3
14
7
13
18
10
13
7
11
14
8
16
8
9
13
6
11
10
15
16
16
26
18
20
25
18
25
18
17
18
14
17
9
14
17
8
12
2
2
3
2
13
2
