# Supplementary material for: Determination of the Time-frequency Features for Impulse Components in EEG Signals
Source: Neuroinformatics. 2025 Jan 23;23(2):17. doi: 10.1007/s12021-024-09698-y (PMC11757888; doi:10.1007/s12021-024-09698-y)
Supplement: Supplementary file 1 — (zip 772 KB) [file 12021_2024_9698_MOESM1_ESM.zip › Suplementary_FilimonovaFriedmann/DATA/PzA1-s32.asc]

;NeuroSoft EEG ASCII export file. Version 1.0
;Frequency: 500 
;Derivations number: 1
;Derivation names: PzA1
15
15
8
16
7
8
15
9
12
10
14
6
-2
15
5
3
11
2
3
-1
7
9
2
14
6
9
17
10
14
11
15
11
9
21
10
14
19
10
15
7
12
12
6
18
7
6
8
1
9
3
5
3
-3
10
2
2
6
3
6
-1
7
7
4
17
2
0
8
2
7
4
10
7
-3
10
3
3
10
5
12
7
10
9
-3
4
-3
-3
1
-3
1
-6
1
0
-6
7
-3
-1
9
3
8
4
12
14
8
20
9
6
13
7
10
5
9
7
0
12
2
0
4
-5
-2
-6
-5
-12
-17
-2
-11
-11
-5
-9
-5
-11
-3
-4
-9
3
-6
-2
4
-5
2
-1
4
-3
-10
8
0
2
6
-6
-2
-7
1
1
-7
5
-10
-11
-2
-9
-7
-13
-9
-12
-19
-7
-19
-17
-8
-16
-13
-15
-4
-8
-14
0
-13
-7
3
-5
-1
-8
0
1
-8
6
1
1
1
-5
8
5
5
7
3
11
3
5
8
1
6
3
4
-1
-3
7
-4
0
4
-1
2
-5
4
2
-6
5
-7
-5
2
-3
2
-3
2
1
-4
9
1
4
9
2
7
2
8
6
1
15
6
6
11
6
11
5
9
4
-2
12
2
3
5
-2
3
0
7
6
4
12
-1
7
10
2
7
0
9
8
4
16
3
4
9
7
11
6
10
5
0
7
-2
4
7
1
3
-1
9
4
1
12
4
9
13
12
16
11
17
9
5
20
10
14
17
11
16
15
21
16
13
23
9
12
17
12
19
13
19
16
9
23
15
19
26
19
22
23
30
25
25
36
22
25
26
21
26
21
30
27
25
34
20
24
30
23
28
25
32
29
27
37
27
32
34
30
34
27
35
31
27
38
26
36
44
35
40
37
45
35
30
47
33
34
42
35
39
34
40
40
35
43
32
32
36
37
49
52
60
58
60
73
69
77
79
73
74
68
77
77
77
89
79
82
87
86
95
91
96
90
85
91
78
79
75
67
69
61
63
56
51
60
53
57
55
42
39
30
34
23
17
30
17
16
19
15
18
8
11
7
9
21
8
10
9
5
13
8
17
12
9
21
7
13
22
15
15
11
19
17
14
25
16
18
19
17
22
15
21
16
14
25
13
18
20
11
17
12
15
9
6
16
5
10
12
8
13
6
13
10
9
21
8
15
18
9
16
13
20
10
3
14
2
4
6
-3
-1
-5
1
-1
3
12
-3
1
5
-4
1
3
4
-5
-7
1
-8
0
4
-5
-4
-9
-4
-6
-5
3
-8
-7
-6
-9
-3
-8
-4
-8
-9
2
-12
-11
-9
-15
-8
-13
-10
-16
-18
-7
-20
-18
-14
-20
-18
-22
-14
-18
-20
-12
-22
-15
-14
-18
-16
-20
-10
-18
-20
-7
-18
-12
-12
-20
-15
-23
-21
-25
-27
-22
-32
-26
-29
-32
-25
-31
-23
-28
-28
-19
-35
-29
-27
-28
-22
-29
-19
-22
-24
-14
-24
-13
-13
-23
-18
-24
-19
-25
-24
-15
-29
-25
-24
-27
-23
-30
-25
-33
-36
-28
-41
-35
-29
-35
-33
-35
-27
-32
-35
-24
-33
-31
-27
-29
-28
-32
-22
-27
-26
-14
-23
-17
-19
-24
-19
-24
-18
-24
-25
-16
-28
-27
-26
-28
-24
-32
-26
-32
-33
-23
-37
-34
-35
-42
-36
-40
-36
-43
-45
-32
-38
-31
-27
-30
-27
-30
-20
-25
-26
-14
-25
-20
-16
-19
-13
-17
-8
-13
-20
-15
-26
-20
-20
-25
-21
-29
-26
-31
-29
-23
-35
-28
-29
-34
-30
-33
-25
-34
-35
-27
-39
-31
-30
-34
-26
-26
-16
-23
-28
-18
-28
-22
-19
-21
-18
-26
-17
-20
-21
-15
-26
-20
-21
-24
-24
-32
-26
-35
-33
-23
-36
-29
-26
-26
-23
-29
-22
-32
-28
-15
-29
-24
-25
-29
-24
-25
-16
-23
-23
-13
-23
-14
-13
-16
-12
-16
-7
-14
-19
-13
-23
-16
-15
-20
-22
-27
-18
-26
-28
-22
-29
-19
-23
-28
-23
-26
-21
-27
-21
-17
-33
-23
-23
-21
-13
-20
-13
-24
-21
-11
-25
-17
-20
-22
-18
-22
-14
-22
-22
-16
-29
-21
-19
-19
-21
-27
-17
-29
-24
-13
-25
-16
-18
-18
-14
-24
-16
-21
-20
-10
-20
-15
-16
-18
-18
-21
-9
-17
-15
-8
-21
-14
-16
-16
-11
-16
-5
-13
-14
-9
-17
-6
-12
-15
-10
-15
-8
-15
-12
-5
-16
-7
-10
-11
-7
-11
-1
-11
-10
-2
-14
-7
-8
-11
-13
-19
-9
-17
-14
-9
-20
-11
-14
-13
-7
-14
-6
-14
-16
-11
-19
-13
-18
-19
-14
-17
-8
-15
-12
-4
-16
-7
-7
-10
-8
-12
-4
-14
-11
-4
-19
-14
-20
-23
-20
-27
-19
-25
-19
-12
-22
-12
-11
-14
-12
-15
-9
-17
-13
-10
-20
-9
-11
-13
-8
-11
-4
-15
-12
-2
-12
-6
-7
-7
-6
-8
3
-7
-6
1
-13
-6
-4
-6
-4
-6
-1
-10
-7
1
-8
-2
-8
-9
-5
-13
-7
-14
-9
-5
-17
-6
-8
-13
-13
-20
-13
-20
-18
-11
-23
-18
-20
-19
-16
-18
-11
-20
-17
-13
-21
-10
-13
-11
-7
-12
-3
-11
-7
-3
-16
-9
-14
-16
-12
-16
-9
-19
-15
-9
-20
-9
-14
-18
-14
-19
-11
-16
-11
-7
-18
-9
-12
-12
-10
-15
-5
-13
-11
-5
