# Supplementary material for: Determination of the Time-frequency Features for Impulse Components in EEG Signals
Source: Neuroinformatics. 2025 Jan 23;23(2):17. doi: 10.1007/s12021-024-09698-y (PMC11757888; doi:10.1007/s12021-024-09698-y)
Supplement: Supplementary file 1 — (zip 772 KB) [file 12021_2024_9698_MOESM1_ESM.zip › Suplementary_FilimonovaFriedmann/DATA/F7A1-s30.asc]

;NeuroSoft EEG ASCII export file. Version 1.0
;Frequency: 500 
;Derivations number: 1
;Derivation names: F7A1
1
-13
-3
4
-4
-4
-1
0
-6
1
8
-5
0
9
-8
-16
-2
-4
-16
-3
-1
-18
-11
-5
-16
-12
-4
-12
-21
-16
-16
-25
-17
-11
-20
-18
-11
-13
-20
-10
-6
-25
-19
-3
-16
-19
-5
-12
-21
-11
-8
-16
-14
-10
-12
-14
-6
-11
-19
-6
-5
-14
-3
4
-7
-4
10
7
-2
5
11
1
3
11
-4
-13
-7
-8
-11
-7
-7
-18
-11
-5
-18
-12
-3
-8
-15
-6
0
-12
-5
2
-13
-13
-4
-4
-12
-5
6
-6
-4
5
-1
1
3
-1
-5
3
8
-2
6
15
4
9
13
10
8
13
15
-1
10
20
1
8
15
3
-2
1
6
-3
-3
8
2
2
8
6
2
10
11
-4
3
15
4
2
12
5
-2
9
13
6
11
15
8
8
13
9
-4
7
15
-6
0
9
-6
-7
3
7
1
0
6
1
3
7
-4
2
9
0
-1
11
12
0
15
24
1
5
19
13
4
9
6
-13
1
12
-6
1
12
4
-4
5
15
3
10
18
9
13
12
13
16
12
17
12
11
22
14
15
24
16
8
19
25
12
19
25
6
9
20
14
11
15
18
7
5
14
4
10
21
9
11
21
15
2
8
14
4
9
17
12
9
15
16
6
12
20
0
-1
14
12
6
11
12
5
13
23
10
7
15
9
2
13
18
3
12
22
5
5
9
2
5
11
10
2
-1
3
2
6
11
-1
-11
1
6
-5
5
14
5
8
9
5
4
7
10
-4
-3
6
-8
-6
7
0
-4
-2
4
-1
-14
-9
-14
-23
-15
-27
-35
-29
-40
-55
-47
-39
-53
-53
-42
-45
-53
-47
-44
-55
-48
-41
-54
-53
-47
-58
-66
-53
-42
-54
-54
-47
-56
-54
-50
-56
-59
-57
-61
-72
-60
-53
-69
-65
-50
-53
-66
-54
-45
-63
-49
-37
-57
-56
-48
-54
-58
-46
-37
-56
-56
-49
-60
-51
-40
-52
-58
-50
-53
-62
-44
-32
-52
-53
-41
-46
-49
-42
-46
-59
-54
-55
-70
-72
-67
-72
-84
-74
-66
-89
-84
-71
-83
-78
-72
-88
-93
-84
-82
-85
-76
-74
-89
-84
-73
-79
-79
-73
-73
-83
-78
-62
-74
-76
-59
-61
-68
-65
-60
-67
-63
-59
-69
-61
-58
-67
-65
-54
-52
-62
-53
-41
-55
-52
-40
-46
-44
-31
-38
-47
-36
-29
-36
-37
-33
-35
-40
-31
-28
-42
-32
-25
-39
-27
-11
-15
-18
-9
0
-3
0
6
-4
1
15
9
-2
10
19
8
22
33
12
13
21
18
16
21
22
11
25
30
12
23
27
17
16
21
22
8
15
24
11
17
26
14
11
21
20
6
11
11
0
7
14
11
11
20
23
7
13
27
13
14
26
15
11
28
25
12
21
24
18
23
24
21
14
20
27
10
15
27
12
14
25
25
17
21
28
15
15
27
20
22
26
17
11
20
24
9
21
33
11
10
28
22
11
20
24
11
20
30
14
19
33
23
18
25
25
16
20
30
21
15
22
20
11
17
24
9
8
18
11
12
18
16
12
17
27
24
26
34
25
22
29
25
22
27
29
20
24
29
20
21
27
27
25
31
35
22
28
40
23
27
45
33
21
31
36
24
28
38
22
21
36
24
20
40
36
18
24
30
18
21
28
16
11
20
23
17
25
36
23
19
30
27
15
22
23
10
19
23
10
13
20
20
21
24
22
17
23
23
11
12
20
15
7
16
18
5
8
22
28
19
17
20
12
20
23
11
22
24
7
11
22
16
10
17
16
2
9
19
8
3
13
12
0
11
26
13
10
18
11
11
21
19
14
18
17
10
18
26
14
11
20
13
2
15
20
2
9
22
10
10
24
23
15
24
28
15
18
26
17
19
32
21
10
19
29
22
19
25
20
16
24
24
21
23
24
15
17
27
16
10
26
28
18
24
32
22
22
28
21
20
32
29
21
29
33
23
25
35
25
23
33
24
19
36
36
16
19
29
22
26
33
24
21
26
20
16
29
32
15
13
27
24
14
24
20
9
29
36
21
24
25
19
21
23
24
22
26
26
17
20
29
23
16
26
29
12
15
26
24
24
28
24
15
27
32
18
26
29
16
24
29
17
12
21
23
12
20
26
10
12
22
14
6
11
15
8
12
18
7
8
15
13
13
18
15
2
7
15
5
2
8
3
-1
8
10
-3
2
7
-2
3
10
0
-8
-1
6
-2
2
16
1
-4
14
10
-2
7
8
-1
11
19
6
4
10
4
-2
5
8
-3
3
11
-2
1
15
7
0
15
18
2
10
15
0
2
8
6
1
5
7
-9
-11
-2
-8
-4
4
-1
-5
4
8
-3
4
14
-3
-3
6
2
2
6
4
-2
3
13
2
1
14
9
1
7
11
0
6
12
3
5
13
12
4
11
19
9
18
21
7
10
15
11
15
23
21
5
9
15
2
7
15
8
5
13
19
9
14
21
8
11
21
15
10
18
20
5
13
23
10
13
21
12
4
16
22
7
19
24
5
9
13
9
11
11
8
2
7
11
