# Supplementary material for: Determination of the Time-frequency Features for Impulse Components in EEG Signals
Source: Neuroinformatics. 2025 Jan 23;23(2):17. doi: 10.1007/s12021-024-09698-y (PMC11757888; doi:10.1007/s12021-024-09698-y)
Supplement: Supplementary file 1 — (zip 772 KB) [file 12021_2024_9698_MOESM1_ESM.zip › Suplementary_FilimonovaFriedmann/DATA/Fp1A1-s16.asc]

;NeuroSoft EEG ASCII export file. Version 1.0
;Frequency: 500 
;Derivations number: 1
;Derivation names: Fp1A1
-3
-4
-3
3
-3
0
-1
-2
3
4
7
-1
0
8
1
6
8
7
4
0
4
-1
1
9
3
6
4
2
3
-1
6
4
3
8
3
6
6
3
3
-2
2
-5
-8
-1
-4
2
4
1
1
0
9
7
7
11
2
5
10
9
11
11
14
9
8
13
6
7
7
6
7
2
7
3
3
11
3
2
2
2
5
7
12
6
6
11
7
13
14
13
12
7
11
4
0
5
0
3
3
-2
-3
-6
0
-1
2
7
-3
-2
-3
-5
-2
-4
0
-7
-9
-2
-6
-2
-3
-4
-6
-10
-7
-12
-8
0
-9
-6
-7
-9
-3
-4
1
-3
-7
-4
-11
-5
-2
-3
1
-1
3
-2
-2
2
-9
-8
-9
-10
-5
-9
-2
-4
-4
5
-1
1
4
2
3
-1
3
0
0
5
-4
2
6
2
3
2
6
1
1
8
2
5
6
4
4
4
14
9
6
10
4
11
13
11
15
11
14
10
7
12
5
4
5
5
3
-1
9
6
6
15
8
7
7
4
5
1
4
-2
-2
5
-4
-2
4
5
6
3
10
3
1
9
1
4
2
-1
2
0
3
-3
1
10
1
6
6
0
2
0
3
-3
-5
0
-7
-1
0
-2
-2
-4
3
-2
-3
2
-5
3
6
2
3
3
8
5
9
17
10
11
12
12
14
9
15
12
10
14
8
13
12
7
9
6
8
2
1
8
-1
1
5
6
8
6
10
7
11
19
12
18
20
17
18
15
21
16
16
23
14
18
22
20
20
18
24
17
15
21
14
15
14
13
16
12
16
10
11
18
11
14
17
16
17
13
20
15
12
18
11
12
13
13
16
14
20
16
17
24
15
16
16
14
17
13
16
11
10
15
10
15
13
8
7
6
13
3
1
8
0
3
3
1
-1
-3
4
-5
-6
1
-8
-12
-14
-16
-19
-22
-17
-25
-27
-22
-33
-29
-27
-32
-33
-36
-35
-41
-39
-34
-43
-42
-44
-44
-42
-46
-40
-46
-52
-50
-56
-53
-53
-55
-58
-66
-60
-63
-64
-59
-64
-60
-62
-66
-68
-73
-67
-68
-68
-63
-72
-71
-71
-73
-71
-73
-68
-72
-69
-62
-70
-67
-65
-63
-61
-62
-56
-63
-65
-59
-67
-59
-56
-59
-56
-58
-54
-59
-60
-54
-60
-55
-52
-53
-51
-51
-45
-51
-52
-44
-50
-46
-44
-46
-45
-48
-43
-47
-44
-34
-40
-40
-41
-41
-39
-41
-32
-35
-34
-25
-30
-26
-25
-26
-24
-24
-17
-24
-25
-17
-22
-19
-18
-17
-14
-15
-10
-16
-13
-10
-19
-13
-9
-8
-5
-5
4
1
1
9
1
4
7
6
11
13
19
16
15
22
17
21
22
17
16
12
17
13
11
17
9
10
11
11
12
6
10
9
9
13
9
16
18
17
21
20
26
21
22
30
23
29
35
32
31
27
31
27
28
37
33
34
36
35
36
37
44
38
37
43
35
36
34
33
34
29
34
28
28
37
30
32
33
31
34
32
38
33
32
38
29
35
39
31
29
29
37
34
35
42
32
30
31
33
37
32
36
29
25
31
24
29
29
26
27
23
27
24
23
27
21
26
28
27
29
27
31
27
26
33
29
32
29
24
26
24
29
31
34
37
27
31
33
30
33
31
32
26
25
31
25
30
31
30
34
33
38
31
29
37
29
29
32
31
30
28
34
31
29
33
25
28
30
28
27
26
30
24
23
28
25
29
28
28
28
24
29
23
24
29
20
24
25
25
23
17
25
20
23
32
22
23
21
17
20
21
26
18
15
22
16
20
20
18
21
17
24
22
21
26
19
24
27
27
31
27
30
26
25
30
21
23
26
22
17
15
23
19
21
26
19
22
21
21
23
19
25
19
19
28
21
27
29
28
33
29
33
29
29
37
30
32
31
30
32
29
34
27
25
32
26
29
25
19
20
15
16
10
10
18
11
15
17
16
17
15
24
23
23
30
20
21
23
18
20
21
27
22
21
27
17
19
20
19
24
20
26
24
22
26
17
21
24
23
24
21
26
22
23
27
20
23
25
26
24
24
30
18
17
27
23
27
27
27
25
19
28
24
20
25
18
22
23
21
23
22
27
19
19
28
19
19
23
22
18
15
22
16
16
24
16
19
21
21
25
23
29
23
18
25
20
21
23
21
18
15
20
17
17
23
16
17
18
17
14
10
15
8
5
11
7
9
7
9
10
4
11
10
9
13
7
11
7
9
14
10
14
6
4
12
3
6
8
5
7
9
15
10
9
17
13
13
13
10
7
3
9
5
5
13
9
11
9
7
12
8
16
15
12
16
6
9
13
11
11
9
15
8
5
8
0
2
5
5
2
-3
5
-1
-2
6
-3
-2
-2
-5
-6
-11
-6
-9
-8
2
-4
-5
-3
0
0
-3
6
-1
-4
3
-8
-4
-1
-1
2
-1
5
-2
-2
6
1
7
4
-1
2
-4
-1
-3
-3
1
-7
-1
3
0
4
2
4
-3
-1
8
0
1
4
1
0
1
7
1
0
5
