# Supplementary material for: Determination of the Time-frequency Features for Impulse Components in EEG Signals
Source: Neuroinformatics. 2025 Jan 23;23(2):17. doi: 10.1007/s12021-024-09698-y (PMC11757888; doi:10.1007/s12021-024-09698-y)
Supplement: Supplementary file 1 — (zip 772 KB) [file 12021_2024_9698_MOESM1_ESM.zip › Suplementary_FilimonovaFriedmann/DATA/P3A1-s2.asc]

;NeuroSoft EEG ASCII export file. Version 1.0
;Frequency: 500 
;Derivations number: 1
;Derivation names: P3A1
-6
4
-11
-1
-4
-14
-5
-8
0
-4
-2
6
-12
0
2
-3
2
-3
12
3
-1
12
-4
5
7
0
1
-8
1
-7
-6
2
-19
-5
-4
-11
1
-7
-3
-13
-11
5
-11
-2
1
-8
-6
-10
8
-2
-6
9
-6
1
5
3
10
3
8
-1
2
11
-1
12
9
3
11
3
13
5
2
15
-4
2
6
0
4
-3
8
-2
-1
12
-10
-3
-1
-9
1
-4
4
-5
-8
6
-11
-2
0
-7
1
-5
6
0
0
15
-2
6
12
6
13
4
8
2
3
10
-4
14
17
9
14
4
15
6
0
11
-6
2
-1
-14
-2
-9
-4
-6
-7
4
-8
-3
1
-6
-5
-1
13
-2
-1
13
-5
3
8
6
9
2
13
3
3
21
6
7
8
3
6
1
9
0
0
12
-2
1
0
-6
-3
-11
-1
-11
-16
-4
-21
-11
-10
-17
-5
-13
-9
-16
-15
-1
-20
-14
-8
-13
-8
-10
1
-12
-14
2
-17
-5
4
-12
-3
-3
2
-3
-3
3
-10
1
-3
-6
1
-11
0
-11
-13
2
-18
-8
-3
-14
-11
-17
-7
-14
-11
7
-9
1
2
-1
6
-9
3
-2
-7
7
-14
-5
1
-13
-2
1
10
-1
-2
13
-5
-1
2
-4
4
-1
7
-3
-4
12
-3
6
7
-1
9
3
11
8
6
12
-3
9
13
6
12
10
15
5
9
20
5
14
10
5
14
6
14
8
5
13
0
10
12
8
8
-3
8
0
-4
11
-6
-2
5
-1
2
-3
7
-3
-6
8
-10
-6
-4
-12
-4
-11
-3
-5
-7
5
-11
-2
-1
-9
0
-6
1
-10
-18
-4
-18
-10
-2
-12
-11
-14
-6
-12
-12
-5
-21
-11
-8
-12
0
-5
-1
-12
-12
7
-10
-4
-4
-15
-3
-6
1
-2
-4
8
-9
-2
2
-9
-2
-9
-7
-8
-8
3
-12
-5
-1
-8
-2
-8
2
-4
-6
6
-11
-3
2
-7
-3
-9
-1
-6
-6
3
-13
4
7
-4
5
3
10
-1
-3
12
-6
3
7
-3
6
0
6
-2
-3
13
-6
2
6
-2
7
0
9
1
1
24
3
0
8
2
9
2
8
3
-6
5
-4
3
5
-5
0
-6
6
0
-6
8
-6
3
6
-2
6
-1
10
4
-3
11
-6
1
8
3
7
-1
13
6
2
20
0
4
10
1
8
2
8
4
3
13
-9
-4
0
-8
5
5
13
7
3
18
7
17
20
9
14
7
15
10
7
20
4
9
10
1
11
2
7
1
-1
15
0
9
15
6
14
5
13
9
2
17
2
11
17
8
16
7
19
16
7
23
8
12
17
7
13
5
14
7
1
16
-4
-1
4
-4
6
-4
1
-1
-8
6
-8
-3
1
-7
-2
-8
0
-6
-10
5
-9
0
1
-9
2
-5
2
-2
-7
7
-6
2
6
-3
9
5
12
7
-1
11
-4
3
11
3
7
2
11
3
-2
12
-6
-3
4
-1
7
-1
11
8
1
19
11
18
20
15
23
11
18
14
7
21
4
14
23
13
24
15
19
14
15
31
9
12
18
8
13
4
13
9
6
30
19
28
38
34
46
41
49
36
31
51
35
49
61
54
61
57
68
60
57
77
56
66
83
75
84
81
81
72
70
89
77
86
95
91
100
108
100
93
106
91
99
98
108
95
96
91
88
107
93
96
95
93
94
91
92
95
95
90
87
94
89
72
80
79
98
96
93
110
88
91
94
74
80
78
83
85
90
100
80
87
91
75
78
75
87
91
90
92
85
81
83
69
74
74
85
81
78
94
74
73
73
55
58
53
64
62
55
72
50
49
56
37
38
34
46
45
38
55
39
38
38
23
31
25
32
36
31
40
22
24
31
20
27
21
29
31
21
30
21
23
20
11
23
15
26
31
20
33
24
25
26
22
33
23
27
23
17
32
18
21
28
17
21
16
30
31
21
34
19
20
28
18
22
17
26
22
14
26
14
15
15
6
16
6
14
10
1
18
2
-2
5
-6
-3
-6
6
5
-7
3
-11
-8
-2
-10
-4
-16
-8
-5
-11
7
-9
-11
-6
-15
-5
-16
-12
-9
-16
0
-9
-9
-1
-10
-7
-10
0
-1
-7
5
-12
-11
-3
-12
-11
-23
-18
-12
-17
-7
-20
-18
-13
-18
-7
-13
-13
-20
-29
-11
-18
-13
-12
-32
-28
-32
-23
-27
-38
-24
-34
-26
-25
-40
-25
-34
-26
-20
-37
-27
-41
-42
-29
-28
-16
-28
-30
-34
-38
-21
-37
-37
-32
-41
-30
-36
-31
-33
-44
-28
-38
-36
-30
-41
-37
-44
-36
-32
-42
-31
-46
-41
-31
-39
-26
-36
-35
-30
-39
-26
-36
-31
-24
-36
-24
-30
-31
-32
-42
-30
-42
-38
-30
-41
-31
-34
-29
-31
-42
-27
-35
-29
-22
-33
-29
-35
-24
-29
-42
-24
-32
-34
-27
-31
-24
-31
-26
-28
-31
-17
-33
-32
-26
-35
-27
-35
-29
-32
-41
-22
-36
-37
-27
-34
-29
-33
-26
-34
-43
-22
-36
-38
-34
-41
-29
-33
-21
-20
-34
-22
-35
-32
-19
-26
-24
-34
-32
-35
-42
-29
-39
-34
-27
-35
-24
-32
-30
-28
-35
-22
-35
-35
-27
-31
-22
-35
-34
-33
-40
-22
-30
-29
-24
-39
