# Supplementary material for: Determination of the Time-frequency Features for Impulse Components in EEG Signals
Source: Neuroinformatics. 2025 Jan 23;23(2):17. doi: 10.1007/s12021-024-09698-y (PMC11757888; doi:10.1007/s12021-024-09698-y)
Supplement: Supplementary file 1 — (zip 772 KB) [file 12021_2024_9698_MOESM1_ESM.zip › Suplementary_FilimonovaFriedmann/DATA/Fig-6_P3A1.asc]

;NeuroSoft EEG ASCII export file. Version 1.0
;Frequency: 500 
;Derivations number: 1
;Derivation names: P3A1
-8
-1
-6
4
-3
-5
11
-1
1
4
3
3
-9
0
-2
-10
0
-5
-5
-3
-3
1
-6
-1
-4
-6
8
2
-2
-1
0
-1
-4
7
-3
-8
3
-7
-4
2
4
6
-1
3
-3
-3
3
-9
-5
-7
-12
-9
-12
-3
-8
-13
-5
-10
-6
-3
0
-2
-8
4
-2
-6
4
-4
-2
-4
-6
-6
-10
3
-3
-8
4
-3
1
1
0
3
-3
9
5
-2
6
3
4
3
10
10
0
7
1
3
12
2
-1
-5
3
5
-6
5
2
0
13
4
2
-3
-1
2
-10
-2
-8
-13
-4
-13
-8
-6
-12
-13
-14
4
-2
-5
3
-13
-3
3
-4
0
-8
-2
-7
-10
2
-4
3
-1
-5
2
-6
2
-1
-5
8
-1
0
5
4
4
2
11
1
0
14
0
-2
2
6
7
3
18
11
1
6
-2
9
8
1
6
1
9
8
4
15
10
9
8
9
10
3
11
5
1
11
6
11
12
7
4
-1
9
6
1
7
2
-1
-4
7
7
0
18
11
4
16
7
9
11
15
20
11
16
11
9
18
13
15
9
8
13
2
6
6
4
7
-1
6
0
-4
2
-3
4
-1
4
16
3
10
9
4
14
12
18
13
12
17
2
4
12
15
9
1
16
11
5
9
0
3
4
5
5
-3
3
-3
-2
9
3
8
3
1
5
-7
2
1
-1
7
-4
1
-2
-7
0
2
11
2
-7
0
-2
0
-3
1
-1
-13
-3
-6
-6
-1
-9
-2
-1
-1
3
-1
4
-8
-13
1
-7
-3
6
5
4
0
11
3
-3
9
4
2
-1
0
3
-1
6
-1
2
7
-3
8
9
1
-3
-10
7
2
-4
9
2
5
7
4
5
-2
7
4
2
11
-5
-4
0
1
7
5
10
-2
-6
5
-3
1
5
8
5
0
16
13
17
31
18
17
16
13
17
15
25
17
17
26
11
10
11
18
18
8
15
6
6
16
11
22
23
22
20
12
18
5
1
13
6
13
12
8
11
11
29
20
9
15
3
4
7
5
3
4
15
6
13
23
13
19
15
10
14
16
24
19
21
26
16
14
15
24
22
16
27
16
22
38
27
28
23
23
20
12
26
16
19
30
16
24
25
24
19
8
22
11
5
20
16
21
22
25
23
12
21
10
15
36
29
38
44
44
37
24
42
41
35
40
32
36
29
28
38
36
47
40
33
38
34
37
34
39
44
39
46
40
43
46
33
44
41
31
34
32
35
27
31
39
26
29
30
31
26
20
30
22
23
32
24
29
24
24
32
26
35
27
27
39
24
20
24
32
30
19
28
20
20
26
13
18
20
21
18
13
27
21
25
37
28
32
23
22
30
27
32
25
30
32
16
25
34
37
25
15
33
25
24
35
29
32
23
23
28
24
27
15
17
30
24
21
16
18
14
6
19
21
16
16
14
30
36
21
19
32
35
15
14
28
22
18
10
5
-17
-17
32
6
-8
34
26
35
47
-1
-13
42
39
-31
-98
-123
-50
38
48
35
35
29
-8
-36
67
186
117
23
3
17
9
-76
-35
101
72
19
8
-61
-13
76
42
-13
10
100
77
24
37
-22
-20
25
5
54
86
-4
-99
-106
43
145
57
48
87
52
25
-2
54
87
25
-4
-42
-10
41
38
56
-8
-3
79
39
5
22
41
11
-48
3
84
46
-54
-16
34
-10
45
42
-5
44
10
-5
17
1
34
29
-16
-26
-13
8
11
18
40
27
-1
7
12
11
21
-6
-18
20
19
-20
-3
25
9
7
24
31
2
-6
31
-39
-99
26
50
-53
-17
17
-17
16
29
14
24
6
-13
-12
2
15
-7
0
2
-26
0
-11
-51
0
48
31
-18
-21
5
-16
-14
-4
-10
2
2
0
-23
-19
12
-7
-8
11
7
-8
-7
11
-7
-10
1
-10
11
-12
-42
-7
-18
-23
1
-8
-7
-20
-34
-5
22
-6
-31
-19
-27
-19
2
-1
0
-10
-10
-8
-13
-8
-21
-14
-12
-39
-18
1
-19
-30
-13
13
-7
-18
-7
-18
-14
-10
-14
-17
-22
-20
-28
-28
-25
-19
-12
-30
-28
-23
-32
-29
-22
2
-6
-35
-21
-26
-27
-22
-29
-18
-45
-50
-17
-27
-33
-31
-32
-39
-38
-12
-27
-36
-21
-33
-27
-18
-22
-21
-19
-37
-64
-24
-2
-37
-27
-35
-53
-30
-31
-43
-29
-10
-28
-48
-31
-27
-26
-28
-31
-12
-22
-32
-26
-29
-22
-27
-25
-16
-14
-10
-32
-29
-19
-32
-16
-16
-28
-17
-4
-2
-15
-14
-9
-16
-10
-2
-7
-22
-20
-4
-6
-18
-26
-17
-11
-2
11
1
1
-4
-37
-28
6
4
0
-4
-14
-13
0
21
19
15
23
12
-5
2
25
8
-9
2
-9
-1
11
-5
-1
-3
-12
-13
-8
3
-10
1
12
-23
-19
3
6
2
-15
-15
-6
11
0
-19
19
21
-14
-13
11
22
-2
-1
-6
-40
-23
4
3
-8
-15
-10
-24
-32
-19
2
13
-18
-22
-20
-20
6
-10
-9
8
-20
-31
-11
6
-4
-9
-3
-19
-15
-12
-26
-19
-8
1
-9
-11
-1
-25
-21
-5
-18
-19
-23
-27
-36
-36
-14
