# Supplementary material for: Determination of the Time-frequency Features for Impulse Components in EEG Signals
Source: Neuroinformatics. 2025 Jan 23;23(2):17. doi: 10.1007/s12021-024-09698-y (PMC11757888; doi:10.1007/s12021-024-09698-y)
Supplement: Supplementary file 1 — (zip 772 KB) [file 12021_2024_9698_MOESM1_ESM.zip › Suplementary_FilimonovaFriedmann/DATA/Fp2A2-s8.asc]

;NeuroSoft EEG ASCII export file. Version 1.0
;Frequency: 500 
;Derivations number: 1
;Derivation names: Fp2A2
-9
4
-5
-5
-5
-6
7
-9
1
5
-15
-1
-6
-8
-4
-6
4
-10
-2
1
-16
-3
-7
-8
-5
-8
-3
-19
-1
8
-9
5
0
0
2
4
14
-7
6
17
2
19
16
10
12
12
20
8
19
20
3
21
21
16
13
11
18
4
13
13
-5
8
5
4
5
7
18
-4
2
7
-9
5
1
-3
-2
-1
10
-4
10
18
0
10
3
1
4
3
8
-8
10
15
-2
13
15
19
13
6
13
-8
1
2
-19
-5
-13
-20
-22
-29
-30
-47
-37
-40
-55
-41
-53
-56
-53
-57
-56
-76
-68
-67
-81
-66
-74
-82
-87
-86
-76
-93
-81
-78
-98
-82
-84
-89
-89
-88
-80
-94
-81
-78
-96
-81
-85
-91
-93
-90
-79
-95
-80
-74
-90
-76
-80
-80
-78
-79
-72
-86
-72
-68
-80
-60
-63
-61
-56
-53
-38
-49
-35
-30
-45
-28
-30
-30
-26
-25
-18
-34
-21
-16
-35
-19
-19
-23
-24
-26
-19
-29
-16
-13
-25
-11
-18
-17
-15
-15
-6
-22
-11
-7
-19
-2
-2
-1
-3
-2
10
-3
11
12
-6
10
5
0
2
9
15
-5
11
15
-3
13
11
11
12
9
13
-3
12
17
5
15
6
8
11
11
18
1
11
11
-3
13
7
5
4
5
10
-8
6
9
-8
6
7
5
0
-2
6
-7
6
6
-5
15
8
9
10
11
22
5
18
20
4
20
15
15
14
11
22
6
22
27
6
20
18
14
13
17
25
5
22
27
10
22
15
10
4
6
17
-2
14
16
0
14
6
6
8
7
15
-3
7
9
-5
11
7
6
6
8
15
2
19
20
5
18
8
10
12
8
16
2
13
13
2
18
14
13
12
11
17
3
19
18
0
19
18
13
10
14
23
3
17
21
3
13
7
9
7
7
15
-3
9
12
2
19
13
12
10
11
17
-2
14
19
7
22
14
11
6
6
16
5
14
5
-6
9
2
9
10
8
12
-7
8
9
-9
5
-1
-2
3
7
12
-3
15
24
12
28
21
13
12
14
25
10
22
26
9
22
20
19
20
21
26
14
27
23
12
27
18
15
12
16
23
5
14
11
-4
6
4
2
-4
0
1
-19
-1
-2
-19
-6
-13
-11
-13
-13
-6
-19
-2
-5
-18
2
-1
2
2
5
14
-2
14
17
0
16
14
10
6
5
10
-2
13
13
2
16
9
6
2
5
11
-6
8
11
-1
9
0
4
4
4
7
-13
1
1
-12
5
-1
-3
-6
-6
3
-12
2
3
-15
2
1
-3
-7
-1
4
-15
3
4
-13
1
-3
2
3
6
14
-2
10
10
4
19
10
12
15
21
29
14
28
27
16
30
23
25
22
21
27
8
17
17
3
16
13
16
13
12
15
-2
11
11
-1
11
2
4
0
0
11
-3
14
15
-1
14
8
9
11
12
18
5
23
25
14
28
18
11
9
14
18
1
18
13
1
19
10
11
9
11
22
2
18
19
3
22
17
15
14
9
14
2
20
21
3
16
12
11
8
13
19
-3
11
9
-7
10
2
0
-6
-1
9
-8
10
9
-8
12
3
7
15
13
14
-5
5
0
-17
-2
-8
-8
-10
-10
0
-15
-1
0
-13
4
3
0
-5
-1
5
-13
3
7
-6
5
-1
3
0
-1
5
-9
6
4
-6
12
7
6
0
3
10
-8
7
7
-5
11
1
3
0
2
11
-5
12
11
-4
13
9
10
9
10
16
-3
13
14
-1
15
5
3
5
2
6
-10
5
6
-9
3
-3
-3
-5
-3
10
-3
9
11
-2
10
5
7
5
9
13
-7
13
14
0
15
4
3
2
0
5
-8
7
4
-9
7
-2
-4
-3
0
6
-10
4
-1
-12
3
-9
-8
-8
-9
-3
-22
-9
-16
-31
-12
-21
-21
-19
-19
-12
-26
-14
-15
-23
-5
-10
-3
-7
-8
-2
-20
-3
-1
-14
1
-8
-8
-8
-8
0
-11
7
6
-7
8
-1
-2
-2
0
4
-11
5
1
-15
1
-1
2
-4
-8
-3
-18
-6
-6
-16
-3
-9
-5
-7
-4
5
-12
5
4
-9
3
-10
-13
-15
-12
-9
-23
-4
-6
-16
2
-6
-3
-4
0
8
-9
6
7
-4
12
9
13
14
17
21
3
18
14
1
13
2
2
0
3
8
-9
6
-1
-12
9
-2
-3
-4
-7
0
-12
4
0
-12
2
-4
-1
-1
0
5
-10
9
10
-2
12
4
5
3
5
12
-4
12
11
-2
14
6
5
3
4
4
-13
4
-1
-14
-3
-14
-10
-7
-5
-2
-19
-6
-12
-19
-2
-14
-17
-23
-18
-9
-26
-7
-11
-26
-8
-13
-14
-21
-16
-9
-24
-4
-8
-18
-5
-14
-8
-8
-7
-3
-19
3
-4
-17
2
-3
3
4
6
8
-11
4
-2
-12
7
-5
-7
-11
-8
-2
-17
2
-1
-16
-2
-7
-5
-8
-3
5
-11
5
1
-10
5
-1
2
-2
-1
6
-9
4
0
-7
7
-1
7
8
11
14
-2
16
13
4
20
12
12
9
11
16
2
24
19
5
23
16
13
8
12
19
0
14
13
0
14
10
8
0
6
10
-12
8
12
1
16
6
5
4
5
9
-1
14
5
-8
7
-3
0
