# Supplementary material for: Determination of the Time-frequency Features for Impulse Components in EEG Signals
Source: Neuroinformatics. 2025 Jan 23;23(2):17. doi: 10.1007/s12021-024-09698-y (PMC11757888; doi:10.1007/s12021-024-09698-y)
Supplement: Supplementary file 1 — (zip 772 KB) [file 12021_2024_9698_MOESM1_ESM.zip › Suplementary_FilimonovaFriedmann/DATA/Point_Extr-Max]

signal number_of_poin_of_extremum_signal number_of_poin_of_max_WKr-10 =abs(Point_Extr-Point_Max)
s1	947	948	1
s2	679	672	7
s10	598	595	3
s11	249	264	15
s12	397	192	205
s13	558	560	2
s14	413	409	4
s15	362	357	5
s16	419	433	14
s19	914	916	2
s20	397	375	22
s21	880	882	2
s23	547	551	4
s25	679	702	23
s26	204	213	9
s27	377	381	4
s3	242	236	6
s30	408	385	23
s31	611	612	1
s32	400	388	12
s34	238	252	14
s35	185	197	12
s40	577	664	87
s5	401	409	8
s8	130	140	10
