# Supplementary material for: Determination of the Time-frequency Features for Impulse Components in EEG Signals
Source: Neuroinformatics. 2025 Jan 23;23(2):17. doi: 10.1007/s12021-024-09698-y (PMC11757888; doi:10.1007/s12021-024-09698-y)
Supplement: Supplementary file 1 — (zip 772 KB) [file 12021_2024_9698_MOESM1_ESM.zip › Suplementary_FilimonovaFriedmann/DATA/Fp1A1-s19.asc]

;NeuroSoft EEG ASCII export file. Version 1.0
;Frequency: 500 
;Derivations number: 1
;Derivation names: Fp1A1
6
15
19
20
19
26
17
13
25
17
14
20
19
14
9
15
12
8
18
11
7
11
9
7
7
13
6
2
12
7
3
8
7
3
7
16
11
9
14
8
5
7
5
1
1
12
5
0
13
7
5
11
10
6
5
14
8
8
20
11
11
16
15
14
6
13
9
1
11
4
-1
7
10
9
8
17
10
4
15
10
11
14
12
10
2
13
16
6
12
8
3
2
1
7
5
8
2
-5
6
4
3
8
7
3
-3
4
1
-5
3
-1
-2
4
5
1
-2
7
1
-1
11
4
1
5
6
3
-2
1
-5
-5
3
-2
-2
-4
-5
-4
-6
1
-8
-11
3
-8
-9
-1
-1
-1
-5
2
-2
-8
2
-4
-8
1
5
3
3
13
9
7
17
6
4
7
2
1
-2
2
-4
-8
3
-3
-3
2
1
0
-3
5
6
2
8
4
4
5
3
0
-4
1
-5
-9
0
-7
-6
-1
-3
-3
-2
3
-4
-8
0
-4
-5
-1
-1
-2
-2
5
1
0
7
1
1
2
0
4
1
6
-1
-7
5
1
0
7
7
6
5
14
12
8
15
7
5
12
7
8
11
15
8
5
16
9
8
13
10
7
4
13
13
6
8
5
6
6
5
7
6
12
2
-3
9
0
0
8
6
1
-4
5
3
0
12
8
7
8
5
7
2
2
0
-5
1
-1
-3
3
4
1
0
7
3
2
9
1
-1
3
4
3
-2
7
6
0
11
5
2
8
7
7
5
11
11
7
17
12
6
11
8
6
6
10
3
1
11
1
1
13
12
11
11
17
11
5
17
12
8
11
9
8
5
8
6
1
8
7
6
9
9
4
1
10
7
4
13
4
1
5
3
3
3
9
2
-3
7
0
0
6
5
3
0
3
-5
-9
5
0
-3
2
-1
-3
-3
5
0
-4
6
-2
-3
1
1
-2
-6
4
-2
-11
2
-7
-11
-2
-3
-5
-7
1
-1
-3
4
-1
4
6
3
3
1
5
-1
-6
5
-1
-5
-5
-10
-9
-10
-9
-11
-12
-8
-15
-16
-10
-10
-10
-13
-8
-13
-15
-4
-10
-12
-5
-5
-6
-7
1
-2
-6
5
-2
-4
3
-2
-6
-3
5
1
-2
7
-2
-4
2
0
-3
-4
4
-3
-9
4
3
-2
2
4
2
4
11
1
-4
5
2
1
-2
-2
0
-6
4
2
-2
5
-3
-2
5
5
4
1
9
5
0
10
5
4
7
3
7
4
7
3
-2
6
0
1
7
5
8
1
2
4
0
7
1
-3
7
2
-4
-6
-1
-3
-6
5
0
-6
-2
-2
-3
-5
3
-3
-8
4
-3
-2
5
1
-1
-3
5
-2
-9
6
0
-6
0
-2
-4
-6
-2
-5
-8
0
-3
-7
-6
-2
-3
-5
4
-3
-8
1
-5
-3
3
0
-2
-1
5
-1
-3
6
-4
-2
3
-6
-3
3
6
2
2
10
2
-1
4
7
9
4
10
7
3
12
6
5
9
5
3
0
7
0
-7
6
2
2
11
9
5
5
15
12
7
16
9
7
11
9
10
4
5
3
-3
3
-5
-5
2
-2
-1
1
8
-1
-5
8
-2
-6
2
0
-4
-7
-1
-8
-13
-3
-11
-15
-10
-9
-9
-15
-6
-8
-14
-1
-8
-11
-1
-6
-10
-12
-5
-9
-17
-6
-8
-12
-5
-3
-7
-7
-1
-6
-10
-4
-11
-13
-9
-12
-13
-12
-6
-14
-17
-4
-9
-13
-7
-7
-10
-13
-5
-11
-17
-4
-9
-14
-8
-9
-11
-14
-5
-9
-13
0
-4
-6
-1
-1
1
-3
4
-1
-4
11
1
-3
6
2
1
4
11
6
1
11
4
2
7
4
1
-3
6
4
3
14
6
6
14
12
10
6
12
8
0
7
4
4
7
6
6
5
13
9
0
10
5
-1
5
4
0
-3
5
1
-6
6
2
-2
6
6
4
3
9
8
4
10
5
4
9
6
2
3
11
5
0
8
3
0
4
7
8
2
8
7
-3
9
7
-1
5
7
4
2
8
5
1
11
7
4
5
2
3
1
6
4
-2
5
-1
-2
3
1
1
-3
3
1
-5
7
4
1
6
6
6
3
12
8
2
13
6
4
12
11
8
5
14
10
4
15
10
7
15
14
12
12
19
13
8
17
7
3
9
7
4
-1
4
-3
-8
3
-5
-8
-6
-8
-7
-9
-1
-4
-13
0
-5
-14
-5
-5
-12
-12
-9
-16
-16
-11
-24
-19
-12
-25
-31
-32
-33
-41
-49
-43
-47
-54
-59
-62
-60
-65
-65
-75
-85
-75
-82
-87
-81
-87
-96
-102
-96
-98
-101
-91
-98
-100
-97
-97
-98
-104
-92
-92
-101
-85
-86
-91
-87
-86
-83
-82
-76
-79
-85
-77
-81
-80
-72
-71
-71
-73
-65
-63
-66
-53
-55
-57
-51
-52
-47
-43
-38
-39
-42
-33
-38
-36
-26
-28
-29
-30
-24
-24
-26
-14
-18
-23
-18
-15
-15
-15
-7
-13
-17
-6
-13
-14
-7
-9
-10
-15
-8
-13
-21
-12
-18
-18
-10
-12
-12
-12
-5
-6
-9
2
-2
-3
5
4
3
1
8
8
3
16
15
9
12
10
9
7
15
13
4
15
9
2
8
6
4
2
10
7
0
12
8
4
13
14
13
